# Supplementary material for: catena-Poly[[(1,10-phenanthroline)zinc]-μ-3-[3-(carboxyl­atometh­oxy)phen­yl]acrylato]
Source: Acta Crystallogr Sect E Struct Rep Online. 2012 Jun 13;68(Pt 7):m882. doi: 10.1107/S1600536812024610 (PMC3393159; doi:10.1107/S1600536812024610)
Supplement: Supplementary file 1 [file e-68-0m882-sup1.cif]

##############################################################################
#                                                                            #
# This CIF contains the data in a paper accepted for publication in          #
# Acta Crystallographica Section E. It conforms to the requirements of       #
# Notes for Authors for Acta Crystallographica Section E, and has been       #
# peer reviewed under the auspices of the IUCr Commission on Journals.       #
#                                                                            #
# Full details of the Crystallographic Information File format               #
# are given in the paper "The Crystallographic Information File (CIF):       #
# a New Standard Archive File for Crystallography" by S. R. Hall, F. H.      #
# Allen and I. D. Brown [Acta Cryst. (1991), A47, 655-685].                  #
#                                                                            #
# The current version of the core CIF dictionary is obtainable from          #
# ftp://ftp.iucr.org/pub/cif_core.dic.                                       #
#                                                                            #
# Software is freely available for graphical display of the structure(s)     #
# in this CIF. For information consult the CIF software page                 #
# http://www.iucr.org/resources/cif/software.                                #
#                                                                            #
# This file may be used for bona fide research purposes within the           #
# scientific community so long as proper attribution is given to the journal # 
# article from which it was obtained.                                        #
#                                                                            #
##############################################################################
data_I
_audit_creation_method     SHELXL-97
_chemical_name_systematic
;
<i>catena</i>-Poly[[(1,10-phenanthroline)zinc]-
\m-3-[3-(carboxylatomethoxy)phenyl]acrylato]
;
_chemical_name_common     ?
_chemical_formula_moiety     'C23 H16 N2 O5 Zn'
_chemical_formula_sum     'C23 H16 N2 O5 Zn'
_chemical_formula_iupac     '[Zn (C11 H8 O5) (C12 H8 N2)]'
_chemical_formula_weight     465.75
_chemical_melting_point     ?
_symmetry_cell_setting     monoclinic
_symmetry_space_group_name_H-M     'P 21/c'
_symmetry_space_group_name_Hall     '-P 2ybc'
loop_
    _symmetry_equiv_pos_as_xyz
    'x, y, z'
    '-x, y+1/2, -z+1/2'
    '-x, -y, -z'
    'x, -y-1/2, z-1/2'
_cell_length_a     10.2744(4)
_cell_length_b     14.9979(6)
_cell_length_c     15.9060(6)
_cell_angle_alpha     90.00
_cell_angle_beta     127.347(2)
_cell_angle_gamma     90.00
_cell_volume     1948.51(13)
_cell_formula_units_Z     4
_cell_measurement_reflns_used     9958
_cell_measurement_theta_min     2.11
_cell_measurement_theta_max     25.00
_cell_measurement_temperature     296(2)
_exptl_crystal_description     prism
_exptl_crystal_colour     colourless
_exptl_crystal_size_max     .46
_exptl_crystal_size_mid     .42
_exptl_crystal_size_min     .26
_exptl_crystal_density_diffrn     1.588
_exptl_crystal_density_meas     ?
_exptl_crystal_density_method     'not measured'
_exptl_crystal_F_000     952
_exptl_absorpt_coefficient_mu     1.301
_exptl_absorpt_correction_type     multi-scan
_exptl_absorpt_process_details     '(SADABS; Sheldrick, 1996)'
_exptl_absorpt_correction_T_min     0.56
_exptl_absorpt_correction_T_max     0.71
_exptl_special_details     .
_diffrn_ambient_temperature     296(2)
_diffrn_radiation_type     MoK\a
_diffrn_radiation_wavelength     0.71073
_diffrn_radiation_source     'fine-focus sealed tube'
_diffrn_radiation_monochromator     graphite
_diffrn_measurement_device_type     'Bruker APEXII area-detector'
_diffrn_measurement_method     '\w scans'
_diffrn_detector_area_resol_mean     ?
_diffrn_reflns_number     26006
_diffrn_reflns_av_R_equivalents     0.0222
_diffrn_reflns_av_sigmaI/netI     0.0120
_diffrn_reflns_theta_min     2.11
_diffrn_reflns_theta_max     25.00
_diffrn_reflns_theta_full     25.00
_diffrn_measured_fraction_theta_max     0.999
_diffrn_measured_fraction_theta_full     0.999
_diffrn_reflns_limit_h_min     -12
_diffrn_reflns_limit_h_max     12
_diffrn_reflns_limit_k_min     -17
_diffrn_reflns_limit_k_max     17
_diffrn_reflns_limit_l_min     -18
_diffrn_reflns_limit_l_max     18
_diffrn_standards_number     .
_diffrn_standards_interval_count     .
_diffrn_standards_interval_time     .
_diffrn_standards_decay_%     0
_refine_special_details
;
Refinement of <i>F</i>^2^ against ALL reflections. The weighted <i>R</i>-factor
<i>wR</i> and goodness of fit <i>S</i> are based on <i>F</i>^2^, conventional
<i>R</i>-factors <i>R</i> are based on <i>F</i>, with <i>F</i> set to zero for
negative <i>F</i>^2^. The threshold expression of <i>F</i>^2^ >
\s(<i>F</i>^2^) is used only for calculating <i>R</i>-factors(gt) <i>etc</i>.
and is not relevant to the choice of reflections for refinement.
<i>R</i>-factors based on <i>F</i>^2^ are statistically about twice as large
as those based on <i>F</i>, and <i>R</i>- factors based on ALL data will be
even larger.
;
_reflns_number_total     3430
_reflns_number_gt     2980
_reflns_threshold_expression     I>2\s(I)
_refine_ls_structure_factor_coef     Fsqd
_refine_ls_matrix_type     full
_refine_ls_R_factor_gt     0.0232
_refine_ls_wR_factor_gt     0.0666
_refine_ls_wR_factor_ref     0.0704
_refine_ls_goodness_of_fit_ref     1.019
_refine_ls_restrained_S_all     1.019
_refine_ls_number_reflns     3430
_refine_ls_number_parameters     280
_refine_ls_number_restraints     0
_refine_ls_hydrogen_treatment     constr
_refine_ls_weighting_scheme     calc
_refine_ls_weighting_details
         'calc w=1/[\s^2^(Fo^2^)+(0.0426P)^2^+0.5701P] where P=(Fo^2^+2Fc^2^)/3'
_atom_sites_solution_hydrogens     geom
_atom_sites_solution_primary     direct
_atom_sites_solution_secondary     difmap
_refine_ls_shift/su_max     0.001
_refine_ls_shift/su_mean     0.000
_refine_diff_density_max     0.218
_refine_diff_density_min     -0.351
_refine_ls_extinction_method     none
_refine_ls_extinction_coef     ?
loop_
    _atom_type_symbol
    _atom_type_description
    _atom_type_scat_dispersion_real
    _atom_type_scat_dispersion_imag
    _atom_type_scat_source
    'C' 'C' 0.0033 0.0016
                         'International Tables Vol C Tables 4.2.6.8 and 6.1.1.4'
    'H' 'H' 0.0000 0.0000
                         'International Tables Vol C Tables 4.2.6.8 and 6.1.1.4'
    'N' 'N' 0.0061 0.0033
                         'International Tables Vol C Tables 4.2.6.8 and 6.1.1.4'
    'O' 'O' 0.0106 0.0060
                         'International Tables Vol C Tables 4.2.6.8 and 6.1.1.4'
    'Zn' 'Zn' 0.2839 1.4301
                         'International Tables Vol C Tables 4.2.6.8 and 6.1.1.4'
_computing_data_collection     'APEX2 (Bruker, 2006)'
_computing_cell_refinement     'SAINT (Bruker, 2006)'
_computing_data_reduction     'SAINT (Bruker, 2006)'
_computing_structure_solution     'SHELXS97 (Sheldrick, 2008)'
_computing_structure_refinement     'SHELXL97 (Sheldrick, 2008)'
_computing_molecular_graphics     'DIAMOND (Brandenburg, 1999)'
_computing_publication_material     'SHELXTL (Sheldrick, 2008)'
loop_
    _atom_site_type_symbol
    _atom_site_label
    _atom_site_fract_x
    _atom_site_fract_y
    _atom_site_fract_z
    _atom_site_U_iso_or_equiv
    _atom_site_adp_type
    _atom_site_calc_flag
    _atom_site_refinement_flags
    _atom_site_occupancy
    _atom_site_symmetry_multiplicity
    _atom_site_disorder_assembly
    _atom_site_disorder_group
    Zn Zn1 -0.30637(2) -0.253939(12) 0.368035(16) 0.03728(9) Uani d . 1 1 . .
    O O1 -0.33062(15) 0.25494(8) 0.04670(10) 0.0419(3) Uani d . 1 1 . .
    O O2 -0.36123(19) -0.15717(9) 0.26359(11) 0.0591(4) Uani d . 1 1 . .
    O O3 -0.13946(19) -0.12441(9) 0.42086(11) 0.0567(4) Uani d . 1 1 . .
    O O4 -0.66285(17) 0.13485(10) 0.00573(12) 0.0591(4) Uani d . 1 1 . .
    O O5 -0.56836(17) 0.26740(9) 0.07863(12) 0.0482(3) Uani d . 1 1 . .
    N N1 -0.41141(18) -0.35805(9) 0.25550(12) 0.0408(3) Uani d . 1 1 . .
    N N2 -0.10093(17) -0.33092(9) 0.42815(12) 0.0373(3) Uani d . 1 1 . .
    C C1 -0.20554(19) 0.21845(11) 0.14171(12) 0.0320(3) Uani d . 1 1 . .
    C C2 -0.22189(19) 0.14486(10) 0.18669(13) 0.0335(4) Uani d . 1 1 . .
    H H2A -0.3230 0.1168 0.1518 0.040 Uiso calc R 1 1 . .
    C C3 -0.0880(2) 0.11214(11) 0.28402(13) 0.0353(4) Uani d . 1 1 . .
    C C4 0.0613(2) 0.15579(13) 0.33550(14) 0.0442(4) Uani d . 1 1 . .
    H H4A 0.1511 0.1361 0.4015 0.053 Uiso calc R 1 1 . .
    C C5 0.0764(2) 0.22891(13) 0.28838(15) 0.0449(4) Uani d . 1 1 . .
    H H5A 0.1773 0.2571 0.3227 0.054 Uiso calc R 1 1 . .
    C C6 -0.0547(2) 0.26020(11) 0.19240(15) 0.0377(4) Uani d . 1 1 . .
    H H6A -0.0429 0.3089 0.1614 0.045 Uiso calc R 1 1 . .
    C C7 -0.1050(2) 0.03192(12) 0.32975(14) 0.0412(4) Uani d . 1 1 . .
    H H7A -0.0254 0.0223 0.4017 0.049 Uiso calc R 1 1 . .
    C C8 -0.2224(3) -0.02701(12) 0.27791(15) 0.0473(5) Uani d . 1 1 . .
    H H8A -0.3011 -0.0182 0.2056 0.057 Uiso calc R 1 1 . .
    C C9 -0.2398(3) -0.10691(12) 0.32551(15) 0.0457(4) Uani d . 1 1 . .
    C C10 -0.4780(2) 0.20433(14) -0.01510(13) 0.0433(4) Uani d . 1 1 . .
    H H10A -0.4506 0.1438 -0.0206 0.052 Uiso calc R 1 1 . .
    H H10B -0.5465 0.2291 -0.0859 0.052 Uiso calc R 1 1 . .
    C C11 -0.5770(2) 0.20077(12) 0.02659(13) 0.0386(4) Uani d . 1 1 . .
    C C12 -0.5648(2) -0.37041(13) 0.17056(16) 0.0511(5) Uani d . 1 1 . .
    H H12A -0.6440 -0.3295 0.1562 0.061 Uiso calc R 1 1 . .
    C C13 -0.6122(3) -0.44236(15) 0.10171(17) 0.0602(6) Uani d . 1 1 . .
    H H13A -0.7209 -0.4489 0.0429 0.072 Uiso calc R 1 1 . .
    C C14 -0.4975(3) -0.50280(14) 0.12172(17) 0.0583(5) Uani d . 1 1 . .
    H H14A -0.5279 -0.5515 0.0771 0.070 Uiso calc R 1 1 . .
    C C15 -0.3334(3) -0.49139(12) 0.20977(16) 0.0486(5) Uani d . 1 1 . .
    C C16 -0.2961(2) -0.41737(11) 0.27537(14) 0.0382(4) Uani d . 1 1 . .
    C C17 -0.2041(3) -0.55048(13) 0.23654(19) 0.0583(6) Uani d . 1 1 . .
    H H17A -0.2280 -0.5997 0.1938 0.070 Uiso calc R 1 1 . .
    C C18 -0.0487(3) -0.53644(13) 0.32207(19) 0.0564(6) Uani d . 1 1 . .
    H H18A 0.0330 -0.5756 0.3367 0.068 Uiso calc R 1 1 . .
    C C19 -0.0068(2) -0.46234(12) 0.39092(16) 0.0447(4) Uani d . 1 1 . .
    C C20 -0.1308(2) -0.40297(11) 0.36709(14) 0.0369(4) Uani d . 1 1 . .
    C C21 0.1518(2) -0.44575(13) 0.48294(17) 0.0506(5) Uani d . 1 1 . .
    H H21A 0.2373 -0.4837 0.5020 0.061 Uiso calc R 1 1 . .
    C C22 0.1806(2) -0.37366(14) 0.54458(16) 0.0503(5) Uani d . 1 1 . .
    H H22A 0.2852 -0.3625 0.6061 0.060 Uiso calc R 1 1 . .
    C C23 0.0510(2) -0.31708(12) 0.51406(15) 0.0443(4) Uani d . 1 1 . .
    H H23A 0.0720 -0.2675 0.5557 0.053 Uiso calc R 1 1 . .
loop_
    _atom_site_aniso_label
    _atom_site_aniso_U_11
    _atom_site_aniso_U_22
    _atom_site_aniso_U_33
    _atom_site_aniso_U_12
    _atom_site_aniso_U_13
    _atom_site_aniso_U_23
    Zn1 0.04366(15) 0.02930(13) 0.04777(15) 0.00345(7) 0.03236(12) 0.00291(8)
    O1 0.0319(6) 0.0483(8) 0.0439(7) 0.0026(5) 0.0221(6) 0.0141(5)
    O2 0.0862(11) 0.0392(7) 0.0518(8) -0.0111(7) 0.0418(8) 0.0017(6)
    O3 0.0772(9) 0.0435(8) 0.0504(8) 0.0091(7) 0.0393(8) 0.0136(6)
    O4 0.0534(8) 0.0638(9) 0.0682(9) -0.0194(7) 0.0411(7) -0.0084(7)
    O5 0.0560(8) 0.0423(7) 0.0640(9) 0.0012(6) 0.0456(8) 0.0041(6)
    N1 0.0480(9) 0.0336(7) 0.0481(9) -0.0012(6) 0.0330(8) 0.0024(6)
    N2 0.0435(8) 0.0309(7) 0.0492(9) 0.0005(6) 0.0342(8) 0.0025(6)
    C1 0.0317(9) 0.0319(8) 0.0352(9) 0.0016(6) 0.0217(8) -0.0012(7)
    C2 0.0284(8) 0.0327(8) 0.0368(9) -0.0036(6) 0.0184(7) -0.0016(7)
    C3 0.0363(9) 0.0358(9) 0.0343(9) 0.0028(7) 0.0217(8) -0.0015(7)
    C4 0.0329(9) 0.0543(11) 0.0327(9) 0.0013(8) 0.0132(8) -0.0043(8)
    C5 0.0327(9) 0.0508(10) 0.0453(11) -0.0119(8) 0.0205(9) -0.0131(8)
    C6 0.0390(10) 0.0334(9) 0.0477(11) -0.0064(7) 0.0300(9) -0.0061(7)
    C7 0.0447(10) 0.0411(10) 0.0382(9) 0.0121(8) 0.0254(8) 0.0091(8)
    C8 0.0663(12) 0.0362(9) 0.0389(10) 0.0006(9) 0.0316(10) 0.0053(8)
    C9 0.0702(13) 0.0329(9) 0.0505(12) 0.0086(9) 0.0452(11) 0.0040(8)
    C10 0.0311(9) 0.0620(12) 0.0338(9) 0.0001(8) 0.0182(8) 0.0049(8)
    C11 0.0306(8) 0.0460(10) 0.0341(9) 0.0058(8) 0.0170(8) 0.0110(8)
    C12 0.0493(11) 0.0481(11) 0.0543(12) -0.0018(9) 0.0305(10) 0.0058(9)
    C13 0.0628(13) 0.0589(13) 0.0528(12) -0.0191(11) 0.0319(11) -0.0051(10)
    C14 0.0806(15) 0.0440(11) 0.0616(13) -0.0192(11) 0.0491(13) -0.0127(10)
    C15 0.0738(14) 0.0333(9) 0.0597(12) -0.0089(9) 0.0514(12) -0.0034(8)
    C16 0.0541(11) 0.0273(8) 0.0509(10) -0.0009(7) 0.0410(9) 0.0031(7)
    C17 0.0897(17) 0.0348(10) 0.0808(16) -0.0005(10) 0.0675(15) -0.0061(10)
    C18 0.0836(16) 0.0334(10) 0.0880(16) 0.0105(10) 0.0708(15) 0.0066(10)
    C19 0.0605(12) 0.0332(9) 0.0658(12) 0.0073(8) 0.0516(11) 0.0114(8)
    C20 0.0501(10) 0.0272(8) 0.0509(10) 0.0006(7) 0.0398(9) 0.0049(7)
    C21 0.0528(11) 0.0457(11) 0.0734(14) 0.0138(9) 0.0488(11) 0.0213(10)
    C22 0.0436(10) 0.0563(12) 0.0571(12) 0.0029(9) 0.0336(10) 0.0148(10)
    C23 0.0491(11) 0.0414(10) 0.0514(11) -0.0023(8) 0.0352(10) 0.0019(8)
_geom_special_details
;
All e.s.d.'s (except the e.s.d. in the dihedral angle between two l.s. planes)
are estimated using the full covariance matrix. The cell e.s.d.'s are taken
into account individually in the estimation of e.s.d.'s in distances, angles
and torsion angles; correlations between e.s.d.'s in cell parameters are only
used when they are defined by crystal symmetry. An approximate (isotropic)
treatment of cell e.s.d.'s is used for estimating e.s.d.'s involving l.s.
planes.
;
loop_
    _geom_bond_atom_site_label_1
    _geom_bond_atom_site_label_2
    _geom_bond_site_symmetry_2
    _geom_bond_distance
    _geom_bond_publ_flag
    Zn1 O5 2_445 1.9502(13) ?
    Zn1 O2 . 2.0119(13) ?
    Zn1 N2 . 2.0626(14) ?
    Zn1 N1 . 2.1126(15) ?
    Zn1 O3 . 2.3818(15) ?
    Zn1 C9 . 2.5197(19) ?
    O1 C1 . 1.371(2) ?
    O1 C10 . 1.425(2) ?
    O2 C9 . 1.266(2) ?
    O3 C9 . 1.239(2) ?
    O4 C11 . 1.229(2) ?
    O5 C11 . 1.266(2) ?
    O5 Zn1 2_455 1.9502(13) ?
    N1 C12 . 1.327(2) ?
    N1 C16 . 1.357(2) ?
    N2 C23 . 1.326(2) ?
    N2 C20 . 1.358(2) ?
    C1 C2 . 1.380(2) ?
    C1 C6 . 1.389(2) ?
    C2 C3 . 1.395(2) ?
    C2 H2A . 0.9300 ?
    C3 C4 . 1.388(2) ?
    C3 C7 . 1.470(2) ?
    C4 C5 . 1.389(3) ?
    C4 H4A . 0.9300 ?
    C5 C6 . 1.367(3) ?
    C5 H5A . 0.9300 ?
    C6 H6A . 0.9300 ?
    C7 C8 . 1.307(3) ?
    C7 H7A . 0.9300 ?
    C8 C9 . 1.485(2) ?
    C8 H8A . 0.9300 ?
    C10 C11 . 1.515(2) ?
    C10 H10A . 0.9700 ?
    C10 H10B . 0.9700 ?
    C12 C13 . 1.398(3) ?
    C12 H12A . 0.9300 ?
    C13 C14 . 1.363(3) ?
    C13 H13A . 0.9300 ?
    C14 C15 . 1.403(3) ?
    C14 H14A . 0.9300 ?
    C15 C16 . 1.408(2) ?
    C15 C17 . 1.430(3) ?
    C16 C20 . 1.433(3) ?
    C17 C18 . 1.345(3) ?
    C17 H17A . 0.9300 ?
    C18 C19 . 1.431(3) ?
    C18 H18A . 0.9300 ?
    C19 C21 . 1.402(3) ?
    C19 C20 . 1.405(2) ?
    C21 C22 . 1.366(3) ?
    C21 H21A . 0.9300 ?
    C22 C23 . 1.394(3) ?
    C22 H22A . 0.9300 ?
    C23 H23A . 0.9300 ?
loop_
    _geom_angle_atom_site_label_1
    _geom_angle_atom_site_label_2
    _geom_angle_atom_site_label_3
    _geom_angle_site_symmetry_1
    _geom_angle_site_symmetry_3
    _geom_angle
    _geom_angle_publ_flag
    O5 Zn1 O2 2_445 . 108.22(6) ?
    O5 Zn1 N2 2_445 . 130.55(6) ?
    O2 Zn1 N2 . . 118.81(6) ?
    O5 Zn1 N1 2_445 . 110.93(6) ?
    O2 Zn1 N1 . . 95.18(6) ?
    N2 Zn1 N1 . . 80.34(6) ?
    O5 Zn1 O3 2_445 . 103.69(5) ?
    O2 Zn1 O3 . . 58.93(5) ?
    N2 Zn1 O3 . . 88.72(5) ?
    N1 Zn1 O3 . . 142.20(5) ?
    O5 Zn1 C9 2_445 . 109.35(6) ?
    O2 Zn1 C9 . . 29.86(6) ?
    N2 Zn1 C9 . . 104.25(6) ?
    N1 Zn1 C9 . . 120.11(6) ?
    O3 Zn1 C9 . . 29.10(6) ?
    C1 O1 C10 . . 116.18(13) ?
    C9 O2 Zn1 . . 97.87(11) ?
    C9 O3 Zn1 . . 81.63(12) ?
    C11 O5 Zn1 . 2_455 110.61(11) ?
    C12 N1 C16 . . 118.40(16) ?
    C12 N1 Zn1 . . 130.30(13) ?
    C16 N1 Zn1 . . 111.24(12) ?
    C23 N2 C20 . . 118.40(15) ?
    C23 N2 Zn1 . . 128.60(12) ?
    C20 N2 Zn1 . . 112.97(11) ?
    O1 C1 C2 . . 124.29(14) ?
    O1 C1 C6 . . 115.46(15) ?
    C2 C1 C6 . . 120.24(15) ?
    C1 C2 C3 . . 120.56(15) ?
    C1 C2 H2A . . 119.7 ?
    C3 C2 H2A . . 119.7 ?
    C4 C3 C2 . . 118.79(16) ?
    C4 C3 C7 . . 120.96(16) ?
    C2 C3 C7 . . 120.24(15) ?
    C3 C4 C5 . . 119.93(16) ?
    C3 C4 H4A . . 120.0 ?
    C5 C4 H4A . . 120.0 ?
    C6 C5 C4 . . 121.12(17) ?
    C6 C5 H5A . . 119.4 ?
    C4 C5 H5A . . 119.4 ?
    C5 C6 C1 . . 119.32(17) ?
    C5 C6 H6A . . 120.3 ?
    C1 C6 H6A . . 120.3 ?
    C8 C7 C3 . . 125.61(17) ?
    C8 C7 H7A . . 117.2 ?
    C3 C7 H7A . . 117.2 ?
    C7 C8 C9 . . 125.05(18) ?
    C7 C8 H8A . . 117.5 ?
    C9 C8 H8A . . 117.5 ?
    O3 C9 O2 . . 121.44(17) ?
    O3 C9 C8 . . 121.79(19) ?
    O2 C9 C8 . . 116.76(17) ?
    O3 C9 Zn1 . . 69.26(10) ?
    O2 C9 Zn1 . . 52.27(9) ?
    C8 C9 Zn1 . . 168.31(14) ?
    O1 C10 C11 . . 115.57(15) ?
    O1 C10 H10A . . 108.4 ?
    C11 C10 H10A . . 108.4 ?
    O1 C10 H10B . . 108.4 ?
    C11 C10 H10B . . 108.4 ?
    H10A C10 H10B . . 107.4 ?
    O4 C11 O5 . . 124.43(17) ?
    O4 C11 C10 . . 118.21(17) ?
    O5 C11 C10 . . 117.33(16) ?
    N1 C12 C13 . . 122.7(2) ?
    N1 C12 H12A . . 118.7 ?
    C13 C12 H12A . . 118.7 ?
    C14 C13 C12 . . 119.3(2) ?
    C14 C13 H13A . . 120.3 ?
    C12 C13 H13A . . 120.3 ?
    C13 C14 C15 . . 119.82(19) ?
    C13 C14 H14A . . 120.1 ?
    C15 C14 H14A . . 120.1 ?
    C14 C15 C16 . . 117.25(19) ?
    C14 C15 C17 . . 123.94(19) ?
    C16 C15 C17 . . 118.80(19) ?
    N1 C16 C15 . . 122.52(17) ?
    N1 C16 C20 . . 117.81(15) ?
    C15 C16 C20 . . 119.67(16) ?
    C18 C17 C15 . . 121.51(19) ?
    C18 C17 H17A . . 119.2 ?
    C15 C17 H17A . . 119.2 ?
    C17 C18 C19 . . 121.12(19) ?
    C17 C18 H18A . . 119.4 ?
    C19 C18 H18A . . 119.4 ?
    C21 C19 C20 . . 117.30(17) ?
    C21 C19 C18 . . 123.79(18) ?
    C20 C19 C18 . . 118.90(19) ?
    N2 C20 C19 . . 122.48(17) ?
    N2 C20 C16 . . 117.53(15) ?
    C19 C20 C16 . . 119.99(16) ?
    C22 C21 C19 . . 119.86(17) ?
    C22 C21 H21A . . 120.1 ?
    C19 C21 H21A . . 120.1 ?
    C21 C22 C23 . . 119.14(19) ?
    C21 C22 H22A . . 120.4 ?
    C23 C22 H22A . . 120.4 ?
    N2 C23 C22 . . 122.81(18) ?
    N2 C23 H23A . . 118.6 ?
    C22 C23 H23A . . 118.6 ?
data_global
_journal_date_recd_electronic     2012-05-24
_journal_date_accepted     2012-05-30
_journal_name_full     'Acta Crystallographica, Section E'
_journal_year     2012
_journal_volume     68
_journal_issue      7
_journal_page_first     m882
_journal_page_last     m882
_journal_paper_category     QM
_journal_paper_doi     10.1107/S1600536812024610
_journal_coeditor_code     BG2464
_publ_contact_author_name     'Chen, Ling'
_publ_contact_author_address
;
  School of Pharmacy and Material Engineering,
  Jinhua College of Vocation and Technology,
  Jinhua, Zhejiang 321017
  People's Republic of China
;
_publ_contact_author_email     'chenling78@126.com'
_publ_contact_author_fax     '86-579-82282595'
_publ_contact_author_phone     '86-579-82282373'
_publ_section_title
;\
<i>catena</i>-Poly[[(1,10-phenanthroline)zinc]-\m-3-[3-(carboxylatomethoxy)\
phenyl]acrylato]
;
loop_
    _publ_author_name
    _publ_author_address
    'Chen, Ling'
;
  School of Pharmacy and Material Engineering,
  Jinhua College of Vocation and Technology,
  Jinhua, Zhejiang 321017
  People's Republic of China
;
