# Supplementary material for: catena-Poly[[(1,10-phenanthroline)zinc]-μ-3-[3-(carboxyl­atometh­oxy)phen­yl]acrylato]
Source: Acta Crystallogr Sect E Struct Rep Online. 2012 Jun 13;68(Pt 7):m882. doi: 10.1107/S1600536812024610 (PMC3393159; doi:10.1107/S1600536812024610)
Supplement: Supplementary file 2 [file e-68-0m882-Isup2.hkl]

# 
# h,k,l, Fc-squared, Fo-squared, sigma(Fo-squared) and status flag 
# 
data_I
_shelx_title ' a in P2(1)/n                     P21/c' 
_shelx_refln_list_code          4 
_shelx_F_calc_maximum      286.68 
_exptl_crystal_F_000       952.00 
_reflns_d_resolution_high  0.8409 
 
loop_ 
 _symmetry_equiv_pos_as_xyz 
 'x, y, z' 
 '-x, y+1/2, -z+1/2' 
 '-x, -y, -z' 
 'x, -y-1/2, z-1/2' 
 
_cell_length_a    10.2744 
_cell_length_b    14.9979 
_cell_length_c    15.9060 
_cell_angle_alpha  90.000 
_cell_angle_beta  127.347 
_cell_angle_gamma  90.000 
 
_shelx_F_squared_multiplier     1.000 
 
loop_ 
 _refln_index_h 
 _refln_index_k 
 _refln_index_l 
 _refln_F_squared_calc 
 _refln_F_squared_meas 
 _refln_F_squared_sigma 
 _refln_observed_status 
   1   0   0       23.34       15.13      1.08 o 
   2   0   0     2362.24     2245.80     17.06 o 
   3   0   0     5846.73     5723.61     41.48 o 
   4   0   0      858.41      921.92      7.95 o 
   5   0   0     3935.08     3893.45     31.91 o 
   6   0   0      182.22      182.93      4.55 o 
   7   0   0       13.59        5.76      4.54 o 
   8   0   0     1900.46     1913.61     63.46 o 
   9   0   0      105.32      102.62      9.23 o 
   1   1   0    15859.28    16205.51    186.58 o 
   2   1   0    11458.55    11333.74     58.66 o 
   3   1   0      284.72      335.01      2.35 o 
   4   1   0     4702.08     4449.32     21.56 o 
   5   1   0      409.41      413.64      3.10 o 
   6   1   0     3618.32     3601.43     30.76 o 
   7   1   0       35.87       48.06      3.11 o 
   8   1   0      343.10      352.27      7.62 o 
   9   1   0      547.96      605.67     14.63 o 
   0   2   0    17998.66    18350.04    140.61 o 
   1   2   0     6478.23     6613.03     38.37 o 
   2   2   0      800.75      754.94      4.81 o 
   3   2   0     8154.44     7835.24     40.93 o 
   4   2   0       43.26       41.30      1.47 o 
   5   2   0     3543.62     3465.59     19.62 o 
   6   2   0       64.11       72.24      2.65 o 
   7   2   0      109.39      101.86      3.57 o 
   8   2   0     2207.28     2214.05     25.00 o 
   9   2   0        3.36        1.48      7.95 o 
   1   3   0     4654.95     4597.68     26.03 o 
   2   3   0     2101.25     2076.61     12.48 o 
   3   3   0       20.33       34.99      1.70 o 
   4   3   0      622.45      538.23      3.89 o 
   5   3   0      102.70       98.26      2.10 o 
   6   3   0     1575.89     1635.17     12.28 o 
   7   3   0      199.43      199.85      4.73 o 
   8   3   0      116.92      125.16      4.28 o 
   9   3   0      829.02      878.36     16.47 o 
   0   4   0     7642.75     7485.54     57.61 o 
   1   4   0     2134.70     2167.23     12.92 o 
   2   4   0      302.08      282.08      2.55 o 
   3   4   0     7652.57     7927.03     47.40 o 
   4   4   0     2487.31     2627.68     17.15 o 
   5   4   0     3480.80     3397.08     26.62 o 
   6   4   0     1027.46      969.37      8.84 o 
   7   4   0      173.17      188.99      4.98 o 
   8   4   0      845.23      839.14     10.60 o 
   9   4   0        3.44        0.00      4.82 o 
   1   5   0      203.91      172.04      1.50 o 
   2   5   0     3720.94     3656.74     20.45 o 
   3   5   0     6781.16     7222.63     41.71 o 
   4   5   0      716.82      679.90      6.16 o 
   5   5   0      569.75      575.94      6.02 o 
   6   5   0     1805.60     1752.97     13.97 o 
   7   5   0      568.48      530.01      9.13 o 
   8   5   0       65.49       66.33      4.03 o 
   9   5   0      404.55      437.30     10.18 o 
   0   6   0     5464.83     5509.94     37.21 o 
   1   6   0      336.43      298.76      2.19 o 
   2   6   0     7061.00     7143.65     37.29 o 
   3   6   0     3179.64     2972.61     17.05 o 
   4   6   0       54.93       61.36      2.03 o 
   5   6   0     2538.08     2512.56     19.24 o 
   6   6   0      510.05      481.10      6.21 o 
   7   6   0      735.55      756.08      8.54 o 
   8   6   0      727.71      720.07      9.95 o 
   9   6   0        0.49        2.90      3.93 o 
   1   7   0     7138.50     7050.32     32.76 o 
   2   7   0      444.22      409.77      3.07 o 
   3   7   0      624.03      625.18      5.07 o 
   4   7   0     1440.76     1318.63     10.72 o 
   5   7   0       15.45       16.90      1.96 o 
   6   7   0     1593.17     1498.66     13.15 o 
   7   7   0      279.50      290.00      6.46 o 
   8   7   0      198.56      201.46      5.65 o 
   0   8   0    19209.91    19530.82    122.42 o 
   1   8   0     2211.36     2302.53     11.55 o 
   2   8   0     3957.00     3788.45     20.68 o 
   3   8   0     2848.78     2767.35     17.30 o 
   4   8   0        4.15        5.50      1.61 o 
   5   8   0     2202.72     2091.04     17.80 o 
   6   8   0      477.88      468.80      6.40 o 
   7   8   0      103.48      125.71      4.02 o 
   8   8   0      674.24      668.73     14.12 o 
   1   9   0     2947.45     2772.52     13.99 o 
   2   9   0     3204.52     3357.72     18.91 o 
   3   9   0      380.91      357.86      4.70 o 
   4   9   0     1722.29     1639.96     13.54 o 
   5   9   0      118.35      115.00      5.12 o 
   6   9   0      305.46      306.09      5.39 o 
   7   9   0      395.42      401.26      7.48 o 
   8   9   0       43.79       40.88      4.51 o 
   0  10   0    10141.68    10262.69     70.98 o 
   1  10   0      137.40      117.40      1.87 o 
   2  10   0     1735.90     1677.86     10.98 o 
   3  10   0     4224.04     4192.07     30.18 o 
   4  10   0       40.48       41.59      2.40 o 
   5  10   0      339.31      338.66      6.26 o 
   6  10   0      165.32      151.89      6.13 o 
   7  10   0       82.95       85.41      4.80 o 
   8  10   0      498.10      483.48     14.91 o 
   1  11   0     1728.26     1690.95     10.50 o 
   2  11   0      659.25      652.07      6.24 o 
   3  11   0        3.37        7.87      1.91 o 
   4  11   0     1961.04     1949.50     17.21 o 
   5  11   0        9.26       16.16      2.92 o 
   6  11   0      804.91      798.28     10.56 o 
   7  11   0      256.86      243.89      7.79 o 
   0  12   0     1058.50     1033.55     10.44 o 
   1  12   0      659.45      650.49      5.99 o 
   2  12   0     1283.85     1279.41     10.82 o 
   3  12   0     3189.78     3145.54     24.19 o 
   4  12   0        9.27       10.80      2.58 o 
   5  12   0     2261.58     2197.84     21.07 o 
   6  12   0      243.78      233.78      7.10 o 
   7  12   0       49.38       53.31      4.78 o 
   1  13   0     3273.14     3340.52     22.69 o 
   2  13   0      139.24      136.32      3.60 o 
   3  13   0      893.28      914.86     11.86 o 
   4  13   0      199.14      200.82      5.03 o 
   5  13   0       16.17       13.31      3.08 o 
   6  13   0      237.21      209.17      6.65 o 
   0  14   0     1769.62     1830.86     33.06 o 
   1  14   0      484.04      493.12      6.89 o 
   2  14   0      287.06      295.17      5.86 o 
   3  14   0     1062.46     1088.10     11.58 o 
   4  14   0        5.15        5.72      2.84 o 
   5  14   0      878.54      896.73     11.66 o 
   6  14   0       24.09       31.68      4.45 o 
   1  15   0      159.74      168.21      5.67 o 
   2  15   0      163.18      184.23      5.57 o 
   3  15   0      778.25      781.29     11.27 o 
   4  15   0       88.85       94.59      5.12 o 
   5  15   0        6.89        5.08      3.95 o 
   0  16   0      496.28      513.51     12.50 o 
   1  16   0      381.57      377.55      9.38 o 
   2  16   0      286.72      294.56     12.60 o 
   3  16   0      393.22      402.62      8.39 o 
   4  16   0        0.22        0.00      4.56 o 
   1  17   0      492.25      487.19     11.01 o 
   2  17   0      227.32      235.72      8.25 o 
 -10   1   1        4.53        2.67      5.25 o 
  -9   1   1        0.00        0.00      4.43 o 
  -8   1   1       65.37       72.50      4.53 o 
  -7   1   1      439.42      450.97      6.09 o 
  -6   1   1      158.32      156.56      2.85 o 
  -5   1   1       11.00       10.73      0.85 o 
  -4   1   1      673.87      777.60      4.73 o 
  -3   1   1      365.43      360.45      2.39 o 
  -2   1   1      278.10      298.16      2.18 o 
  -1   1   1     1818.76     1736.62     13.65 o 
   0   1   1     1279.27     1205.73      9.78 o 
   1   1   1     3637.69     3514.77     19.95 o 
   2   1   1       16.69       17.32      0.60 o 
   3   1   1       52.27       46.54      0.91 o 
   4   1   1      350.22      430.66      3.09 o 
   5   1   1       45.29       38.47      1.35 o 
   6   1   1      224.22      235.29      4.43 o 
   7   1   1       85.59       96.38      3.91 o 
   8   1   1      147.64      147.91      6.77 o 
   9   1   1        7.20        4.53      4.99 o 
 -10   2   1        0.16        0.00      5.09 o 
  -9   2   1       89.98       90.81      6.14 o 
  -8   2   1        6.80        3.40      2.59 o 
  -7   2   1      257.82      262.50      4.82 o 
  -6   2   1      129.85      138.87      2.49 o 
  -5   2   1        4.31        6.23      1.01 o 
  -4   2   1     2693.87     2855.72     15.82 o 
  -3   2   1      411.26      405.95      3.06 o 
  -2   2   1    13357.52    13616.00     73.88 o 
  -1   2   1      506.55      492.56      3.56 o 
   0   2   1     6324.86     6318.42     44.37 o 
   1   2   1       26.90        2.99      0.62 o 
   2   2   1     1018.19     1071.71      6.00 o 
   3   2   1      534.55      564.05      3.60 o 
   4   2   1       93.21       83.13      1.35 o 
   5   2   1      410.60      394.21      3.69 o 
   6   2   1      739.20      769.94      8.05 o 
   7   2   1       48.36       52.70      3.51 o 
   8   2   1       99.26       99.80      9.46 o 
   9   2   1        0.01       10.57      5.14 o 
  -9   3   1        3.25        1.96      4.52 o 
  -8   3   1       11.46        7.41      2.72 o 
  -7   3   1      437.42      448.46      6.43 o 
  -6   3   1       53.20       58.17      2.06 o 
  -5   3   1       25.63       24.22      1.09 o 
  -4   3   1      145.50      143.61      1.92 o 
  -3   3   1      479.47      497.85      3.92 o 
  -2   3   1     1299.27     1159.26      7.04 o 
  -1   3   1     5372.46     5403.45     33.73 o 
   0   3   1     7421.48     7237.78     44.88 o 
   1   3   1      395.08      354.59      2.91 o 
   2   3   1      888.97     1004.09      6.46 o 
   3   3   1      802.84      929.95      5.99 o 
   4   3   1      105.55      106.30      1.71 o 
   5   3   1      314.09      356.42      3.95 o 
   6   3   1       98.43       93.04      3.03 o 
   7   3   1       27.33       21.20      2.79 o 
   8   3   1       59.29       62.95      5.39 o 
   9   3   1       53.34       76.79      7.58 o 
  -9   4   1       60.18       57.05      4.61 o 
  -8   4   1      170.28      174.62      4.70 o 
  -7   4   1      109.00      115.29      3.81 o 
  -6   4   1        0.27        0.30      1.51 o 
  -5   4   1     1015.16     1137.71      8.53 o 
  -4   4   1      468.19      475.24      4.70 o 
  -3   4   1      487.68      530.57      4.17 o 
  -2   4   1      467.56      531.07      3.55 o 
  -1   4   1      491.05      512.47      3.45 o 
   0   4   1      329.41      314.65      2.43 o 
   1   4   1      678.57      729.73      5.73 o 
   2   4   1      417.78      434.13      3.22 o 
   3   4   1      996.33     1051.87      7.39 o 
   4   4   1      543.49      588.28      5.18 o 
   5   4   1       15.06       10.34      1.56 o 
   6   4   1      378.64      381.70      5.52 o 
   7   4   1      150.70      141.58      4.62 o 
   8   4   1       15.34        4.22      3.55 o 
   9   4   1        6.82        4.19      5.08 o 
  -9   5   1        2.33        0.00      3.60 o 
  -8   5   1       56.09       54.39      3.47 o 
  -7   5   1       19.69       21.26      2.47 o 
  -6   5   1       90.51       92.61      3.35 o 
  -5   5   1      121.70      156.60      2.90 o 
  -4   5   1     1684.67     1919.30     13.23 o 
  -3   5   1      506.57      613.26      4.04 o 
  -2   5   1      468.90      462.40      3.21 o 
  -1   5   1      431.53      506.31      3.18 o 
   0   5   1      954.04      914.63      5.86 o 
   1   5   1       33.05       55.73      1.09 o 
   2   5   1       80.92       73.95      1.26 o 
   3   5   1      686.36      794.35      6.21 o 
   4   5   1      313.77      311.10      3.64 o 
   5   5   1       69.15       73.16      2.49 o 
   6   5   1       84.86       69.52      2.97 o 
   7   5   1        0.52        0.00      2.40 o 
   8   5   1        7.16        2.76      3.76 o 
  -9   6   1       52.21       56.43      4.79 o 
  -8   6   1        1.30        3.10      2.83 o 
  -7   6   1       89.79       76.09      4.16 o 
  -6   6   1      322.77      316.11      5.22 o 
  -5   6   1       24.01       21.44      2.62 o 
  -4   6   1       81.20       71.68      1.83 o 
  -3   6   1      615.82      688.19      4.57 o 
  -2   6   1      978.96     1007.99      5.90 o 
  -1   6   1       36.72       47.70      0.93 o 
   0   6   1      272.10      295.76      2.34 o 
   1   6   1      448.93      498.72      3.61 o 
   2   6   1      139.72      128.71      1.78 o 
   3   6   1       40.56       44.77      1.45 o 
   4   6   1       99.14      107.84      2.58 o 
   5   6   1      215.53      214.54      4.11 o 
   6   6   1      146.99      137.83      4.41 o 
   7   6   1        4.31        0.79      2.48 o 
   8   6   1      101.35       79.01      4.73 o 
  -9   7   1       14.95       19.74      4.15 o 
  -8   7   1       31.45       27.08      3.19 o 
  -7   7   1       70.75       89.43      3.40 o 
  -6   7   1        1.48        0.00      1.89 o 
  -5   7   1       90.14       93.38      3.16 o 
  -4   7   1      662.06      654.34      5.75 o 
  -3   7   1     1448.47     1487.31      9.17 o 
  -2   7   1      651.63      680.34      4.30 o 
  -1   7   1     1373.05     1486.06      8.09 o 
   0   7   1      492.15      482.02      3.23 o 
   1   7   1      666.33      627.66      4.15 o 
   2   7   1       26.86       24.31      1.07 o 
   3   7   1      110.22      119.07      2.06 o 
   4   7   1       57.59       59.30      2.33 o 
   5   7   1       44.47       47.55      2.48 o 
   6   7   1      150.82      138.14      4.12 o 
   7   7   1       19.29       10.22      2.77 o 
   8   7   1       12.14        8.71      4.24 o 
  -9   8   1        0.92        0.00      4.38 o 
  -8   8   1      157.98      137.77      4.61 o 
  -7   8   1       78.90       72.89      3.32 o 
  -6   8   1      134.02      145.13      3.68 o 
  -5   8   1       25.50       29.22      2.27 o 
  -4   8   1      280.53      282.29      4.44 o 
  -3   8   1      241.29      225.58      2.76 o 
  -2   8   1     1009.52     1104.47      6.31 o 
  -1   8   1       31.67       33.47      1.04 o 
   0   8   1      255.73      284.87      2.47 o 
   1   8   1       10.49       12.86      0.86 o 
   2   8   1      805.09      837.63      6.40 o 
   3   8   1        0.88        0.00      1.34 o 
   4   8   1       77.69       77.06      2.73 o 
   5   8   1      229.13      231.22      4.46 o 
   6   8   1      139.66      123.32      4.11 o 
   7   8   1        1.63        0.17      3.14 o 
   8   8   1        3.28        4.48      3.81 o 
  -8   9   1        5.54        0.00      3.27 o 
  -7   9   1        3.52        0.00      2.48 o 
  -6   9   1       12.45       13.86      2.37 o 
  -5   9   1      195.53      183.81      4.51 o 
  -4   9   1      634.83      631.28      7.18 o 
  -3   9   1      153.02      146.85      2.59 o 
  -2   9   1     2732.56     2896.65     15.34 o 
  -1   9   1      285.45      302.75      2.84 o 
   0   9   1      323.03      340.29      2.86 o 
   1   9   1      541.99      557.83      4.14 o 
   2   9   1      106.30      100.28      2.07 o 
   3   9   1      100.05       90.12      2.59 o 
   4   9   1      332.62      337.08      5.79 o 
   5   9   1      449.97      436.46      7.01 o 
   6   9   1       76.52       65.58      4.10 o 
   7   9   1       57.25       59.74      4.46 o 
  -8  10   1       25.34       23.58      4.19 o 
  -7  10   1      145.56      139.48      5.37 o 
  -6  10   1        6.18        9.37      2.53 o 
  -5  10   1        3.41        1.35      2.02 o 
  -4  10   1     1128.27     1111.04     10.76 o 
  -3  10   1      232.90      222.49      4.74 o 
  -2  10   1      645.55      701.36      5.60 o 
  -1  10   1        1.04        0.75      0.94 o 
   0  10   1      109.90      122.51      2.07 o 
   1  10   1      187.35      201.39      2.55 o 
   2  10   1      337.86      309.37      3.49 o 
   3  10   1       50.48       45.05      2.46 o 
   4  10   1      171.99      167.49      4.12 o 
   5  10   1        9.42        6.28      2.71 o 
   6  10   1        0.02        0.00      2.91 o 
   7  10   1       27.62       27.69      4.24 o 
  -8  11   1        4.71        6.39      4.04 o 
  -7  11   1        4.76        0.00      3.46 o 
  -6  11   1      660.30      601.80      8.90 o 
  -5  11   1       21.91       23.25      2.80 o 
  -4  11   1      896.37      893.81      8.97 o 
  -3  11   1      131.22      141.67      3.35 o 
  -2  11   1      454.99      482.15      4.57 o 
  -1  11   1       93.69      105.34      2.09 o 
   0  11   1        5.41        7.13      1.16 o 
   1  11   1        9.35        5.35      1.39 o 
   2  11   1      265.03      280.77      4.23 o 
   3  11   1       40.21       34.63      2.54 o 
   4  11   1       12.61       12.03      2.50 o 
   5  11   1        9.65       12.19      3.01 o 
   6  11   1      139.31      126.88      4.89 o 
   7  11   1       63.90       73.04      4.99 o 
  -7  12   1      108.83      100.68      5.27 o 
  -6  12   1       32.12       34.90      3.62 o 
  -5  12   1       79.13       66.96      3.51 o 
  -4  12   1       49.64       48.79      3.04 o 
  -3  12   1      228.39      226.37      4.21 o 
  -2  12   1        3.16        3.62      1.48 o 
  -1  12   1      137.89      143.97      2.81 o 
   0  12   1      237.25      251.60      4.37 o 
   1  12   1        3.34        6.23      1.50 o 
   2  12   1      910.32      920.85      9.15 o 
   3  12   1       34.04       36.06      2.59 o 
   4  12   1     1074.69     1111.19     11.66 o 
   5  12   1        5.59        6.41      3.02 o 
   6  12   1        7.05        8.84      3.82 o 
  -7  13   1        4.05        0.00      3.87 o 
  -6  13   1      145.82      142.63      6.24 o 
  -5  13   1       43.36       36.60      3.33 o 
  -4  13   1      412.92      430.20      6.80 o 
  -3  13   1       22.52       26.03      2.68 o 
  -2  13   1      514.95      512.69      6.92 o 
  -1  13   1      470.09      486.65      5.80 o 
   0  13   1       34.93       39.50      2.26 o 
   1  13   1      268.64      272.76      4.29 o 
   2  13   1      597.99      583.45      7.14 o 
   3  13   1       32.15       38.44      2.81 o 
   4  13   1      578.52      577.08      8.67 o 
   5  13   1      103.37      117.09      4.79 o 
   6  13   1       95.44       88.31      5.84 o 
  -6  14   1      278.32      268.14      7.51 o 
  -5  14   1       13.09       11.82      3.17 o 
  -4  14   1      142.02      144.22      4.55 o 
  -3  14   1       43.85       47.88      3.43 o 
  -2  14   1      954.04      978.39     11.31 o 
  -1  14   1        6.67        4.46      2.36 o 
   0  14   1      182.92      185.95      4.78 o 
   1  14   1      505.39      495.76      6.20 o 
   2  14   1        1.25        0.00      2.48 o 
   3  14   1        1.96        0.00      2.84 o 
   4  14   1       70.15       74.62      4.65 o 
   5  14   1      457.43      403.82      9.71 o 
  -5  15   1       60.15       66.33      4.81 o 
  -4  15   1      154.89      183.91      5.67 o 
  -3  15   1      113.52      119.16      4.57 o 
  -2  15   1       27.27       27.27      3.15 o 
  -1  15   1      130.48      130.52      5.20 o 
   0  15   1       18.87       20.02      5.32 o 
   1  15   1       17.69       16.35      3.12 o 
   2  15   1       38.86       39.37      3.27 o 
   3  15   1        1.02        1.55      3.77 o 
   4  15   1      179.90      187.46      7.00 o 
  -4  16   1      190.38      221.48      8.22 o 
  -3  16   1       64.05       66.79      4.52 o 
  -2  16   1        5.01        1.34      3.88 o 
  -1  16   1        1.10        2.69      3.69 o 
   0  16   1       28.78       23.12      3.77 o 
   1  16   1      126.99      132.65      6.28 o 
   2  16   1       14.10       11.18      4.54 o 
   3  16   1        1.51        0.00      4.03 o 
  -3  17   1       19.13       11.20      3.94 o 
  -2  17   1       65.79       63.09      5.54 o 
  -1  17   1      249.43      249.03      8.42 o 
   0  17   1       18.61       12.64      3.89 o 
   1  17   1       16.05       20.16      6.61 o 
   2  17   1       63.64       57.18      6.70 o 
 -10   0   2        5.19        0.00      6.90 o 
  -9   0   2      408.75      452.38     12.31 o 
  -8   0   2      648.05      623.33     20.56 o 
  -7   0   2     1127.59     1104.66     17.72 o 
  -6   0   2     1601.60     1517.31     12.80 o 
  -5   0   2      414.87      427.36      4.39 o 
  -4   0   2      670.74      667.06      5.70 o 
  -3   0   2        9.04       15.06      1.57 o 
  -2   0   2       36.26       29.44      1.17 o 
  -1   0   2    15168.27    15195.10    144.20 o 
   0   0   2     3377.10     3371.60     29.74 o 
   1   0   2    36637.27    34014.07    298.46 o 
   2   0   2     7787.21     7418.35     54.43 o 
   3   0   2     2098.76     2380.26     18.04 o 
   4   0   2     2634.14     2489.89     18.28 o 
   5   0   2       55.46       46.18      3.33 o 
   6   0   2     6392.29     6314.29    124.83 o 
   7   0   2       36.70       37.05      5.30 o 
   8   0   2       78.27       97.80      8.81 o 
 -10   1   2       90.87       94.60      6.82 o 
  -9   1   2      313.00      284.03      7.22 o 
  -8   1   2      758.82      790.89     11.06 o 
  -7   1   2     2289.36     2273.13     19.84 o 
  -6   1   2     1328.95     1347.30      9.54 o 
  -5   1   2     5184.11     4911.56     24.84 o 
  -4   1   2     1638.82     1522.36      8.21 o 
  -3   1   2     3192.33     2994.39     16.50 o 
  -2   1   2    25815.25    25258.43    160.91 o 
  -1   1   2       47.41        0.00      1.71 o 
   0   1   2    37717.81    36143.09    283.76 o 
   1   1   2     3998.17     3835.27     29.02 o 
   2   1   2     5565.33     5210.61     27.61 o 
   3   1   2     3931.58     3624.70     18.72 o 
   4   1   2      272.22      280.82      2.52 o 
   5   1   2     1072.01     1059.92      8.17 o 
   6   1   2      385.42      369.67      5.82 o 
   7   1   2       62.27       75.69      4.29 o 
   8   1   2      309.61      317.32      9.27 o 
 -10   2   2       61.90       58.73      8.33 o 
  -9   2   2      122.06      128.08      7.88 o 
  -8   2   2      126.09      144.78      5.35 o 
  -7   2   2      873.75      855.87      9.44 o 
  -6   2   2     4573.10     4579.47     33.20 o 
  -5   2   2      720.11      886.01      6.07 o 
  -4   2   2     3443.92     3261.34     17.52 o 
  -3   2   2     2104.21     1920.64     10.95 o 
  -2   2   2    17546.25    17874.82    108.47 o 
  -1   2   2       30.42       36.46      1.97 o 
   0   2   2     7250.07     7198.72     45.05 o 
   1   2   2     8037.83     7726.59     48.75 o 
   2   2   2     7702.43     7593.83     40.11 o 
   3   2   2     1279.51     1319.38      7.52 o 
   4   2   2     1153.39     1118.07      6.48 o 
   5   2   2       50.34       47.82      1.99 o 
   6   2   2     2133.38     2074.37     17.26 o 
   7   2   2      364.44      360.70      6.79 o 
   8   2   2      119.25      139.80     11.10 o 
 -10   3   2      256.47      260.06      9.31 o 
  -9   3   2        0.78        0.00      3.43 o 
  -8   3   2     5230.93     5020.74     53.89 o 
  -7   3   2      717.27      728.33      8.20 o 
  -6   3   2      175.34      170.35      2.91 o 
  -5   3   2     4444.46     4284.31     25.64 o 
  -4   3   2     2389.68     2352.41     14.06 o 
  -3   3   2    14068.39    13671.11     70.77 o 
  -2   3   2      366.93      313.20      3.26 o 
  -1   3   2     5630.62     5875.38     35.58 o 
   0   3   2    18094.93    18071.20    112.97 o 
   1   3   2     5075.22     5117.62     29.99 o 
   2   3   2     2918.51     2931.86     15.90 o 
   3   3   2     5147.01     4782.63     26.15 o 
   4   3   2     1048.59     1134.95      7.56 o 
   5   3   2      809.86      798.40      8.11 o 
   6   3   2      227.48      207.97      4.36 o 
   7   3   2       40.84       58.49      3.44 o 
   8   3   2      193.86      196.73     11.29 o 
 -10   4   2       71.06       71.97      6.40 o 
  -9   4   2      295.96      304.49      6.71 o 
  -8   4   2      341.07      340.07      7.40 o 
  -7   4   2     1417.29     1337.70     14.73 o 
  -6   4   2     3275.84     3244.12     23.52 o 
  -5   4   2      930.40      946.03      7.12 o 
  -4   4   2     5494.12     5451.92     31.00 o 
  -3   4   2     1679.98     1683.44      9.51 o 
  -2   4   2     3011.22     2886.35     15.69 o 
  -1   4   2     2472.82     2771.23     18.56 o 
   0   4   2       63.93       55.84      1.16 o 
   1   4   2     9214.63     9076.67     54.03 o 
   2   4   2     8072.50     8307.12     43.46 o 
   3   4   2     1384.41     1429.21      8.60 o 
   4   4   2     2229.59     2200.95     14.66 o 
   5   4   2        9.04        5.24      1.80 o 
   6   4   2      138.75      150.86      3.90 o 
   7   4   2      116.04      117.80      4.15 o 
   8   4   2       30.88       40.38      4.75 o 
 -10   5   2      249.83      261.92      8.25 o 
  -9   5   2        0.21        0.00      3.16 o 
  -8   5   2     3219.49     3059.54     28.85 o 
  -7   5   2     1256.54     1207.03     11.80 o 
  -6   5   2      141.33      156.57      3.35 o 
  -5   5   2     5613.68     5480.72     33.82 o 
  -4   5   2     4786.20     5083.15     26.88 o 
  -3   5   2     2016.00     1835.82     10.73 o 
  -2   5   2     2465.03     2292.83     12.48 o 
  -1   5   2      114.15       89.88      1.54 o 
   0   5   2    11153.02    11076.87     62.73 o 
   1   5   2     6424.95     6535.92     35.26 o 
   2   5   2     2128.29     2027.31     11.91 o 
   3   5   2     7764.45     8027.69     43.67 o 
   4   5   2       18.98       21.83      1.65 o 
   5   5   2      238.43      248.42      4.22 o 
   6   5   2     1346.43     1277.24     17.52 o 
   7   5   2      226.25      234.37      5.55 o 
   8   5   2      317.53      325.04      7.64 o 
  -9   6   2      129.50      150.32      5.26 o 
  -8   6   2      360.35      357.87      5.91 o 
  -7   6   2      532.98      510.01      6.92 o 
  -6   6   2     1112.63     1038.78     11.50 o 
  -5   6   2      376.79      407.23      4.86 o 
  -4   6   2      832.36      701.99      5.06 o 
  -3   6   2     1115.03     1056.86      6.45 o 
  -2   6   2     5980.14     5878.62     29.33 o 
  -1   6   2      940.54      778.13      4.87 o 
   0   6   2       46.37       59.84      1.27 o 
   1   6   2    15203.81    15545.75     94.77 o 
   2   6   2     2110.92     2047.53     13.21 o 
   3   6   2     1361.42     1350.22      9.32 o 
   4   6   2     2790.91     2717.08     25.51 o 
   5   6   2      436.42      410.23      5.65 o 
   6   6   2     1227.18     1227.47     11.63 o 
   7   6   2      223.75      213.23      6.09 o 
   8   6   2       10.29        9.09      4.41 o 
  -9   7   2       98.14      104.30      5.19 o 
  -8   7   2      777.27      774.07      8.91 o 
  -7   7   2      437.62      428.33      6.46 o 
  -6   7   2      123.76      125.02      3.43 o 
  -5   7   2     4373.37     4385.60     33.44 o 
  -4   7   2        7.63        5.45      1.37 o 
  -3   7   2     1872.86     1737.18     10.29 o 
  -2   7   2     4604.58     4585.05     22.17 o 
  -1   7   2      539.64      564.40      3.86 o 
   0   7   2    13813.64    14013.01     70.86 o 
   1   7   2      902.16      937.01      7.34 o 
   2   7   2     2928.16     2950.31     20.44 o 
   3   7   2     4885.59     4866.64     34.70 o 
   4   7   2       58.09       54.44      2.41 o 
   5   7   2     1360.29     1363.78     12.20 o 
   6   7   2      397.44      368.79      8.08 o 
   7   7   2      148.77      161.78      8.43 o 
   8   7   2      247.18      244.40     11.65 o 
  -9   8   2      150.20      168.54      6.04 o 
  -8   8   2      222.48      224.58      5.44 o 
  -7   8   2      494.81      492.25      7.01 o 
  -6   8   2      499.45      495.15      6.64 o 
  -5   8   2       40.04       32.71      2.16 o 
  -4   8   2      655.80      634.70      6.50 o 
  -3   8   2      924.08      899.97      6.26 o 
  -2   8   2     3752.06     3841.12     18.93 o 
  -1   8   2     3431.24     3289.04     16.29 o 
   0   8   2      722.22      828.67      5.24 o 
   1   8   2     4888.30     4689.74     26.11 o 
   2   8   2        8.68       16.82      1.22 o 
   3   8   2      786.19      773.33      7.96 o 
   4   8   2      710.38      669.02      7.91 o 
   5   8   2       45.56       43.00      3.00 o 
   6   8   2     2069.56     2015.60     18.49 o 
   7   8   2      202.52      207.23      6.36 o 
  -9   9   2       17.80       33.13      4.19 o 
  -8   9   2      248.04      255.25      8.03 o 
  -7   9   2       98.57      114.87      4.95 o 
  -6   9   2      980.09      948.21     10.09 o 
  -5   9   2     2100.38     2026.73     17.25 o 
  -4   9   2       48.66       43.08      2.29 o 
  -3   9   2     3341.20     3390.62     20.99 o 
  -2   9   2     5493.88     5536.72     28.03 o 
  -1   9   2      619.02      628.02      4.23 o 
   0   9   2     4091.84     3923.65     20.65 o 
   1   9   2     1109.19     1051.83      7.47 o 
   2   9   2      579.18      521.70      5.26 o 
   3   9   2     2199.54     2181.83     18.25 o 
   4   9   2      397.47      374.07      7.26 o 
   5   9   2      310.63      327.14      6.36 o 
   6   9   2      275.84      294.76      6.17 o 
   7   9   2      147.45      171.86      7.04 o 
  -8  10   2      141.21      159.31      9.04 o 
  -7  10   2      639.48      597.17     10.98 o 
  -6  10   2      204.69      205.15      5.09 o 
  -5  10   2      676.72      652.80      7.82 o 
  -4  10   2     1103.80     1053.69     11.11 o 
  -3  10   2      173.93      157.69      2.92 o 
  -2  10   2     5217.54     5349.73     28.59 o 
  -1  10   2     2514.34     2474.65     14.05 o 
   0  10   2      243.61      251.01      2.86 o 
   1  10   2     1360.94     1302.33      9.39 o 
   2  10   2      822.96      836.51     12.33 o 
   3  10   2      433.37      431.45      6.04 o 
   4  10   2     1355.33     1389.43     14.33 o 
   5  10   2       10.40        5.87      2.88 o 
   6  10   2      851.54      856.11     12.18 o 
   7  10   2       70.01       90.72      6.87 o 
  -8  11   2      299.04      308.23      7.82 o 
  -7  11   2      220.00      241.95      6.72 o 
  -6  11   2       89.64       76.46      3.92 o 
  -5  11   2     3365.68     3270.73     26.42 o 
  -4  11   2      229.16      237.65      4.76 o 
  -3  11   2     4512.17     4502.71     32.54 o 
  -2  11   2     2319.57     2368.60     15.83 o 
  -1  11   2       36.50       38.62      1.69 o 
   0  11   2     2831.66     2818.18     17.17 o 
   1  11   2      989.56     1015.41      8.25 o 
   2  11   2      226.11      231.88      4.29 o 
   3  11   2      399.82      385.98      5.95 o 
   4  11   2      104.74      102.68      4.08 o 
   5  11   2      611.25      597.05      9.76 o 
   6  11   2      173.21      169.61      6.73 o 
  -7  12   2       25.42       24.86      4.03 o 
  -6  12   2     1583.69     1569.42     15.39 o 
  -5  12   2       58.27       59.31      3.98 o 
  -4  12   2     1143.95     1140.35     11.42 o 
  -3  12   2     1719.80     1795.69     15.75 o 
  -2  12   2      496.59      507.90      8.66 o 
  -1  12   2     2282.85     2279.44     16.68 o 
   0  12   2      181.20      191.41      3.45 o 
   1  12   2      538.41      545.77      6.40 o 
   2  12   2      746.78      762.99     10.00 o 
   3  12   2      401.90      416.81      6.60 o 
   4  12   2      509.70      469.20      8.46 o 
   5  12   2      110.01       99.91      5.05 o 
   6  12   2       68.19       75.08      5.65 o 
  -7  13   2      508.98      497.58      9.54 o 
  -6  13   2      175.14      175.69      5.51 o 
  -5  13   2     1284.61     1317.50     13.47 o 
  -4  13   2       82.45       92.72      3.90 o 
  -3  13   2      304.11      301.24      5.81 o 
  -2  13   2     1526.11     1573.71     13.44 o 
  -1  13   2        5.37        3.04      2.02 o 
   0  13   2     2484.79     2530.67     18.69 o 
   1  13   2     1079.43     1081.39      9.79 o 
   2  13   2       92.77       96.90      3.94 o 
   3  13   2     1672.06     1672.94     18.49 o 
   4  13   2       29.02       25.43      4.24 o 
   5  13   2      567.61      546.25     10.92 o 
  -6  14   2      265.27      257.12      6.68 o 
  -5  14   2       38.94       34.97      3.66 o 
  -4  14   2      584.26      593.07      8.85 o 
  -3  14   2       79.02       84.60      3.86 o 
  -2  14   2       11.48       12.64      2.47 o 
  -1  14   2     1640.59     1655.92     16.21 o 
   0  14   2        2.74        4.99      2.08 o 
   1  14   2     2358.72     2371.18     19.14 o 
   2  14   2       17.77       13.89      3.32 o 
   3  14   2      279.06      266.20      7.02 o 
   4  14   2      745.86      726.26     17.64 o 
   5  14   2        5.35        6.26      4.49 o 
  -5  15   2      882.01      910.52     12.93 o 
  -4  15   2        0.84        0.42      3.06 o 
  -3  15   2      460.57      475.38      8.96 o 
  -2  15   2      288.72      303.81      6.84 o 
  -1  15   2      114.24      126.95      7.40 o 
   0  15   2      824.10      849.91     10.48 o 
   1  15   2        1.46        1.83      2.85 o 
   2  15   2      326.28      338.05      7.54 o 
   3  15   2     1102.67     1104.37     15.70 o 
   4  15   2        8.36        4.53      4.34 o 
  -4  16   2       73.34       82.41      5.00 o 
  -3  16   2      251.45      251.54      8.04 o 
  -2  16   2      452.91      444.76     10.35 o 
  -1  16   2      806.74      783.25     13.80 o 
   0  16   2      282.85      287.92     11.21 o 
   1  16   2      373.09      396.14      9.95 o 
   2  16   2      141.15      138.46      5.56 o 
   3  16   2      130.01      148.08      6.51 o 
  -3  17   2      396.19      401.53     10.47 o 
  -2  17   2      155.20      141.37      8.00 o 
  -1  17   2        7.03        7.31      5.02 o 
   0  17   2      249.29      253.15     11.99 o 
   1  17   2      153.12      146.40     10.06 o 
 -10   1   3       12.75        4.33      4.94 o 
  -9   1   3        4.47        2.57      3.28 o 
  -8   1   3      272.02      304.38      5.97 o 
  -7   1   3      328.35      340.56      5.00 o 
  -6   1   3        0.01        0.33      0.85 o 
  -5   1   3        9.39       13.54      0.76 o 
  -4   1   3      205.77      213.96      2.09 o 
  -3   1   3     1168.85     1118.93      7.30 o 
  -2   1   3     1751.46     1670.33     10.50 o 
  -1   1   3     2086.93     2108.70     16.50 o 
   0   1   3    11920.27    11826.35     75.62 o 
   1   1   3      123.50      124.94      1.64 o 
   2   1   3      396.31      441.68      3.27 o 
   3   1   3       92.86      114.80      1.79 o 
   4   1   3      321.52      315.02      2.95 o 
   5   1   3      106.51      116.57      2.82 o 
   6   1   3       30.97       32.78      2.79 o 
   7   1   3       20.95       18.40      4.31 o 
   8   1   3       13.55        4.39      4.75 o 
 -10   2   3       54.63       53.06      5.87 o 
  -9   2   3       39.88       43.65      3.66 o 
  -8   2   3      641.08      632.30      8.57 o 
  -7   2   3       29.49       27.83      2.00 o 
  -6   2   3      459.26      532.77      4.37 o 
  -5   2   3        7.34       11.69      0.73 o 
  -4   2   3      953.00      965.67      6.21 o 
  -3   2   3     6480.66     6672.81     38.11 o 
  -2   2   3      838.40      836.86      5.99 o 
  -1   2   3       76.44       90.37      2.90 o 
   0   2   3       38.67       48.87      1.06 o 
   1   2   3      198.80      192.52      2.05 o 
   2   2   3      742.81      768.83      5.27 o 
   3   2   3       48.25       85.90      1.60 o 
   4   2   3       48.36       51.67      1.53 o 
   5   2   3       53.97       50.38      2.42 o 
   6   2   3      351.96      323.60      7.17 o 
   7   2   3       36.47       32.27      4.72 o 
   8   2   3        0.19        0.00      4.57 o 
 -10   3   3      118.46      107.37      6.83 o 
  -9   3   3      117.70      128.57      4.66 o 
  -8   3   3      681.42      685.11      9.03 o 
  -7   3   3        0.35        0.00      1.56 o 
  -6   3   3       44.84       54.88      1.75 o 
  -5   3   3      385.79      444.20      3.59 o 
  -4   3   3     1176.47     1224.98      7.56 o 
  -3   3   3     4104.38     4230.45     22.24 o 
  -2   3   3     5819.43     5813.38     41.21 o 
  -1   3   3     3985.26     4284.71     29.86 o 
   0   3   3     2852.84     2831.64     18.94 o 
   1   3   3      640.42      656.87      5.15 o 
   2   3   3     3278.86     3562.30     20.28 o 
   3   3   3      253.52      274.97      2.69 o 
   4   3   3      301.58      314.12      4.61 o 
   5   3   3       32.39       27.57      2.28 o 
   6   3   3       41.75       31.12      2.65 o 
   7   3   3        6.13        4.13      3.34 o 
   8   3   3       12.95        2.45      4.74 o 
 -10   4   3        0.73        8.51      4.39 o 
  -9   4   3       96.93      119.27      4.80 o 
  -8   4   3        6.58        0.00      2.71 o 
  -7   4   3      131.95      135.17      3.21 o 
  -6   4   3       63.19       72.28      2.09 o 
  -5   4   3      268.26      290.88      3.20 o 
  -4   4   3        3.62        9.58      0.75 o 
  -3   4   3       28.39       28.47      0.79 o 
  -2   4   3     1779.58     1846.59     12.23 o 
  -1   4   3     2698.03     2804.02     16.92 o 
   0   4   3      744.33      798.91      8.25 o 
   1   4   3      846.48      955.24      7.17 o 
   2   4   3       57.22       56.20      1.29 o 
   3   4   3      426.64      424.12      3.64 o 
   4   4   3      302.46      309.38      4.33 o 
   5   4   3      564.68      567.54      6.77 o 
   6   4   3        0.39        0.00      2.26 o 
   7   4   3       58.00       66.00      4.28 o 
   8   4   3        9.98       10.35      5.72 o 
 -10   5   3        2.90        1.10      3.96 o 
  -9   5   3       13.23       14.49      3.67 o 
  -8   5   3      122.10      112.95      3.83 o 
  -7   5   3        0.23        0.00      1.78 o 
  -6   5   3      186.40      174.17      3.41 o 
  -5   5   3      847.98      879.11      6.75 o 
  -4   5   3       11.93       13.25      0.86 o 
  -3   5   3      391.78      376.97      2.97 o 
  -2   5   3     1267.70     1223.14      7.55 o 
  -1   5   3      212.05      229.40      2.16 o 
   0   5   3      706.90      776.89      5.90 o 
   1   5   3      150.87      158.25      2.23 o 
   2   5   3     2039.57     2174.48     13.29 o 
   3   5   3       21.91       15.86      1.35 o 
   4   5   3       50.90       45.37      2.19 o 
   5   5   3       80.86       86.27      3.06 o 
   6   5   3        0.25        0.00      2.30 o 
   7   5   3        0.19        0.00      3.78 o 
   8   5   3        0.26        0.00      4.91 o 
 -10   6   3       57.07       34.97      4.46 o 
  -9   6   3      151.55      130.33      5.63 o 
  -8   6   3       71.03       68.36      3.40 o 
  -7   6   3      135.09      138.36      3.74 o 
  -6   6   3       11.27        9.05      1.72 o 
  -5   6   3      193.44      215.42      3.81 o 
  -4   6   3      895.05      929.85      5.75 o 
  -3   6   3      990.90     1041.75      7.03 o 
  -2   6   3     1013.26     1031.10      7.03 o 
  -1   6   3     3085.18     3298.72     18.73 o 
   0   6   3     4261.35     4736.05     27.95 o 
   1   6   3       56.62       82.96      1.52 o 
   2   6   3       60.24       56.83      1.49 o 
   3   6   3        4.75        9.21      1.41 o 
   4   6   3      449.81      440.51      6.21 o 
   5   6   3      330.08      342.86      5.52 o 
   6   6   3        1.46        0.00      2.64 o 
   7   6   3        1.27        1.68      3.96 o 
  -9   7   3       10.93       14.55      3.81 o 
  -8   7   3      317.38      305.40      5.81 o 
  -7   7   3       14.52       15.00      2.44 o 
  -6   7   3     1043.83     1026.66     10.19 o 
  -5   7   3       26.09       27.89      1.73 o 
  -4   7   3      231.07      206.82      2.48 o 
  -3   7   3      602.50      586.25      4.22 o 
  -2   7   3      187.93      186.67      2.01 o 
  -1   7   3      147.84      191.05      2.20 o 
   0   7   3     1426.25     1531.97      9.26 o 
   1   7   3     1038.82     1042.50      7.15 o 
   2   7   3      543.94      568.15      5.05 o 
   3   7   3      338.34      316.32      5.21 o 
   4   7   3        5.91        7.18      2.17 o 
   5   7   3      214.25      214.74      4.99 o 
   6   7   3        0.44        0.00      2.71 o 
   7   7   3        5.41        1.40      4.02 o 
  -9   8   3        0.49        0.00      3.58 o 
  -8   8   3       14.08        8.96      3.05 o 
  -7   8   3      321.37      328.02      5.88 o 
  -6   8   3        7.79        8.45      2.09 o 
  -5   8   3        3.00        4.39      1.61 o 
  -4   8   3     1237.82     1184.25      8.71 o 
  -3   8   3       64.04       74.13      1.49 o 
  -2   8   3      311.27      336.55      2.92 o 
  -1   8   3       59.15       49.54      1.18 o 
   0   8   3     1431.49     1520.68      9.37 o 
   1   8   3      751.51      806.38      6.22 o 
   2   8   3       21.96       30.28      1.57 o 
   3   8   3       32.53       45.67      2.61 o 
   4   8   3      320.86      298.25      5.70 o 
   5   8   3       21.53       18.42      2.85 o 
   6   8   3       14.27       19.05      3.39 o 
   7   8   3       19.70       21.34      4.48 o 
  -9   9   3        2.01        4.64      3.44 o 
  -8   9   3      113.03       97.82      5.24 o 
  -7   9   3       12.55       11.54      2.77 o 
  -6   9   3      127.48      142.63      4.36 o 
  -5   9   3        0.32        2.28      1.87 o 
  -4   9   3      240.19      232.34      3.91 o 
  -3   9   3      664.68      656.10      5.05 o 
  -2   9   3      203.47      206.85      2.40 o 
  -1   9   3       89.74      113.79      1.90 o 
   0   9   3        7.78        4.66      1.01 o 
   1   9   3       76.80       96.85      2.18 o 
   2   9   3      331.87      318.93      4.83 o 
   3   9   3       33.26       28.90      2.81 o 
   4   9   3      113.45      118.09      4.04 o 
   5   9   3       20.80       18.28      3.46 o 
   6   9   3       27.69       28.33      4.41 o 
   7   9   3       29.58       28.36      4.79 o 
  -9  10   3       37.75       41.76      4.18 o 
  -8  10   3        0.28        0.00      3.33 o 
  -7  10   3        4.52        8.52      2.91 o 
  -6  10   3       82.25       85.90      3.43 o 
  -5  10   3        2.20        2.62      2.08 o 
  -4  10   3     1090.13     1084.30     11.21 o 
  -3  10   3     1064.30     1037.94      7.54 o 
  -2  10   3      350.27      374.80      3.93 o 
  -1  10   3        5.52        6.83      1.18 o 
   0  10   3      506.65      484.62      4.59 o 
   1  10   3       20.41       18.33      1.52 o 
   2  10   3      115.16      120.76      3.29 o 
   3  10   3        7.23        5.98      2.31 o 
   4  10   3      331.14      335.71      7.07 o 
   5  10   3        5.81        0.00      3.19 o 
   6  10   3      276.45      244.22      7.62 o 
  -8  11   3        1.79        0.00      3.26 o 
  -7  11   3      341.50      309.47      7.08 o 
  -6  11   3       62.37       65.03      3.35 o 
  -5  11   3      154.14      149.22      4.03 o 
  -4  11   3        2.97        1.04      2.22 o 
  -3  11   3     2135.52     2181.02     16.41 o 
  -2  11   3      150.73      151.78      3.08 o 
  -1  11   3        0.82        0.82      1.45 o 
   0  11   3       83.33       90.88      2.22 o 
   1  11   3       66.29       68.49      2.42 o 
   2  11   3      507.64      523.43      6.90 o 
   3  11   3      198.06      199.32      5.50 o 
   4  11   3      692.25      700.71     10.39 o 
   5  11   3        9.08        8.92      3.52 o 
   6  11   3        4.34        0.95      4.23 o 
  -8  12   3       63.12       58.52      4.80 o 
  -7  12   3       11.14       21.80      4.32 o 
  -6  12   3       54.32       56.68      3.48 o 
  -5  12   3      150.75      158.51      4.28 o 
  -4  12   3       30.20       24.83      2.77 o 
  -3  12   3        4.49        5.25      2.08 o 
  -2  12   3      878.12      878.68      9.36 o 
  -1  12   3       42.84       39.78      2.16 o 
   0  12   3        4.01        3.31      1.69 o 
   1  12   3        2.38        3.86      1.96 o 
   2  12   3      122.63      122.23      4.54 o 
   3  12   3      266.27      257.55      7.21 o 
   4  12   3        3.97        6.37      3.79 o 
   5  12   3       10.46        4.05      4.07 o 
  -7  13   3        8.60        7.47      3.86 o 
  -6  13   3        0.75        4.71      3.42 o 
  -5  13   3      200.29      200.53      5.37 o 
  -4  13   3       34.48       36.04      3.12 o 
  -3  13   3       26.44       21.75      2.51 o 
  -2  13   3      476.80      501.75      6.40 o 
  -1  13   3      139.48      145.29      3.79 o 
   0  13   3      362.16      387.49      5.62 o 
   1  13   3       65.94       64.45      3.19 o 
   2  13   3      352.51      359.74      7.38 o 
   3  13   3       88.00       76.29      4.49 o 
   4  13   3       16.24       26.45      4.52 o 
   5  13   3      109.84      121.06      6.34 o 
  -6  14   3       26.59       27.22      4.15 o 
  -5  14   3      181.28      195.11      6.02 o 
  -4  14   3       39.69       42.40      3.75 o 
  -3  14   3       28.85       28.13      2.82 o 
  -2  14   3      304.22      311.48      5.29 o 
  -1  14   3      173.75      179.89      5.24 o 
   0  14   3       38.78       41.31      3.90 o 
   1  14   3       40.57       36.35      3.80 o 
   2  14   3       30.63       33.40      3.82 o 
   3  14   3        1.38        0.00      3.39 o 
   4  14   3      141.92      143.73      6.58 o 
  -6  15   3      463.41      506.42      9.83 o 
  -5  15   3       63.70       71.98      4.75 o 
  -4  15   3      172.63      180.45      5.50 o 
  -3  15   3       99.66      109.26      4.74 o 
  -2  15   3        5.17        1.89      3.22 o 
  -1  15   3      993.90     1021.06     12.80 o 
   0  15   3      277.02      268.31      6.10 o 
   1  15   3        0.41        0.00      3.89 o 
   2  15   3        6.18        6.76      3.34 o 
   3  15   3       28.07       26.90      4.63 o 
  -5  16   3       78.16       93.61      5.42 o 
  -4  16   3       70.40       81.77      4.85 o 
  -3  16   3       46.02       42.81      4.49 o 
  -2  16   3      135.75      133.56      6.52 o 
  -1  16   3      184.39      186.31      7.34 o 
   0  16   3      285.37      305.87      7.26 o 
   1  16   3      142.65      151.24      5.66 o 
   2  16   3       22.00       11.47      4.01 o 
  -3  17   3       89.73       76.34      7.05 o 
  -2  17   3        2.48        0.00      4.74 o 
  -1  17   3      146.29      144.94      6.94 o 
   0  17   3       22.68       18.41      6.58 o 
   1  17   3      106.85      103.17      7.64 o 
 -11   0   4       36.90       27.68      8.57 o 
 -10   0   4     1003.81     1046.97     23.93 o 
  -9   0   4       59.09       60.69      5.91 o 
  -8   0   4      299.18      298.30      7.40 o 
  -7   0   4     2356.97     2187.97     28.07 o 
  -6   0   4        3.81        9.90      1.25 o 
  -5   0   4     9219.15     8945.51     70.58 o 
  -4   0   4     7075.86     7102.45     58.39 o 
  -3   0   4      995.43     1211.09     12.66 o 
  -2   0   4     6463.16     6131.36     53.66 o 
  -1   0   4       23.07       28.37      2.15 o 
   0   0   4      676.54      609.65      6.63 o 
   1   0   4      794.24      936.47      8.85 o 
   2   0   4      117.85      179.77      3.04 o 
   3   0   4     3177.15     3006.94     22.93 o 
   4   0   4        2.10        1.06      1.92 o 
   5   0   4      251.83      246.05      6.18 o 
   6   0   4      725.01      690.66     15.56 o 
   7   0   4      267.55      291.94     13.74 o 
 -11   1   4      328.87      363.89     10.78 o 
 -10   1   4        1.11        5.77      4.80 o 
  -9   1   4       35.58       37.43      3.77 o 
  -8   1   4       64.67       73.27      3.39 o 
  -7   1   4     3968.53     3966.06     25.70 o 
  -6   1   4     8624.04     8561.11     42.66 o 
  -5   1   4      457.58      500.65      3.91 o 
  -4   1   4      474.05      399.23      3.23 o 
  -3   1   4     1737.13     1707.33     10.37 o 
  -2   1   4    10422.55    10916.41     66.00 o 
  -1   1   4     5135.74     4960.03     33.57 o 
   0   1   4      785.29      871.18      6.60 o 
   1   1   4     3562.02     3247.70     20.88 o 
   2   1   4     1336.76     1152.67      7.40 o 
   3   1   4      468.22      466.14      3.93 o 
   4   1   4     6100.24     6092.58     33.26 o 
   5   1   4       39.67       41.01      2.74 o 
   6   1   4      384.85      395.92      7.60 o 
   7   1   4      275.14      276.91      8.74 o 
 -10   2   4      627.94      626.37     17.66 o 
  -9   2   4       68.42       60.19      3.76 o 
  -8   2   4     2231.73     2153.20     31.76 o 
  -7   2   4     2502.50     2385.20     17.84 o 
  -6   2   4      162.84      148.50      2.05 o 
  -5   2   4    14374.49    14729.52     80.59 o 
  -4   2   4     1523.96     1452.50      9.12 o 
  -3   2   4     1153.57     1314.52      7.89 o 
  -2   2   4    82187.48    79452.97    553.38 o 
  -1   2   4     1000.22     1076.71     12.64 o 
   0   2   4     3137.56     3047.80     19.19 o 
   1   2   4        6.06       13.69      1.70 o 
   2   2   4     2126.64     1921.44     11.26 o 
   3   2   4     4830.62     4706.87     25.88 o 
   4   2   4        8.95       14.50      1.49 o 
   5   2   4        8.10        3.84      2.15 o 
   6   2   4      319.24      329.70      6.01 o 
   7   2   4       23.04       28.77      4.84 o 
 -10   3   4       57.92       54.81      5.82 o 
  -9   3   4      366.85      341.59      6.72 o 
  -8   3   4      101.43      105.72      3.84 o 
  -7   3   4     1922.23     1882.09     13.64 o 
  -6   3   4     3890.23     3719.41     22.39 o 
  -5   3   4      555.63      637.66      4.66 o 
  -4   3   4    13388.86    13258.24     71.41 o 
  -3   3   4     1191.89     1184.30      7.10 o 
  -2   3   4    53310.25    53438.09    460.66 o 
  -1   3   4      438.67      385.00      3.15 o 
   0   3   4       77.90       80.57      1.71 o 
   1   3   4    13298.54    13267.76     72.08 o 
   2   3   4     5843.16     5787.60     31.25 o 
   3   3   4      455.24      467.57      4.48 o 
   4   3   4     2673.49     2689.48     19.62 o 
   5   3   4      308.56      304.61      5.11 o 
   6   3   4      446.94      442.61      6.88 o 
   7   3   4      332.76      340.10     13.60 o 
 -10   4   4     1149.33     1127.89     14.44 o 
  -9   4   4        3.40        3.34      3.02 o 
  -8   4   4     1708.54     1613.50     15.91 o 
  -7   4   4     1268.51     1249.26     10.66 o 
  -6   4   4      899.39      853.35      6.76 o 
  -5   4   4     8815.60     8408.70     46.87 o 
  -4   4   4     1058.42     1050.75      6.61 o 
  -3   4   4     3623.93     3487.25     23.23 o 
  -2   4   4       20.97       42.86      1.17 o 
  -1   4   4     1832.26     1911.35     16.34 o 
   0   4   4    11659.19    11706.57     88.05 o 
   1   4   4     6196.13     6148.33     37.54 o 
   2   4   4     3116.27     2959.61     17.59 o 
   3   4   4     5956.30     5859.46     34.27 o 
   4   4   4       21.63       18.97      2.00 o 
   5   4   4       32.13       32.08      2.60 o 
   6   4   4      267.89      282.83      5.48 o 
   7   4   4       34.29       34.75      4.55 o 
 -10   5   4      148.84      152.58      8.57 o 
  -9   5   4      191.66      184.88      5.29 o 
  -8   5   4      282.01      276.03      5.30 o 
  -7   5   4     1542.62     1473.86     12.83 o 
  -6   5   4     1628.45     1524.91     12.16 o 
  -5   5   4      240.59      233.45      2.57 o 
  -4   5   4     3617.37     3396.87     18.94 o 
  -3   5   4      965.10      861.84      6.97 o 
  -2   5   4    14148.88    14476.44     88.82 o 
  -1   5   4     7475.76     7329.54     59.69 o 
   0   5   4       56.16       56.75      2.58 o 
   1   5   4     8645.94     8597.65     55.67 o 
   2   5   4     6039.56     5974.05     33.47 o 
   3   5   4      466.93      437.51      4.91 o 
   4   5   4     1047.24     1069.22      9.97 o 
   5   5   4      670.00      650.45      8.24 o 
   6   5   4      714.47      686.78      9.00 o 
   7   5   4      338.34      366.11     11.31 o 
 -10   6   4      429.90      393.37      9.28 o 
  -9   6   4        0.13        4.28      3.38 o 
  -8   6   4     1517.05     1477.98     15.11 o 
  -7   6   4     1346.28     1272.77     12.12 o 
  -6   6   4       15.99        9.40      1.65 o 
  -5   6   4     2501.25     2410.32     15.21 o 
  -4   6   4      979.04      882.98      5.91 o 
  -3   6   4     2841.56     2795.05     15.23 o 
  -2   6   4     5342.92     5343.78     29.08 o 
  -1   6   4      143.49      147.96      2.48 o 
   0   6   4     8221.75     8270.44     88.96 o 
   1   6   4     5527.19     5769.21     49.92 o 
   2   6   4     2001.14     1995.36     14.36 o 
   3   6   4     3623.16     3556.12     35.52 o 
   4   6   4      506.18      505.62      6.83 o 
   5   6   4      114.41      141.63      4.25 o 
   6   6   4      241.83      248.15      7.25 o 
   7   6   4       70.38       81.81      6.27 o 
 -10   7   4       49.05       50.39      5.26 o 
  -9   7   4      393.85      393.43      8.72 o 
  -8   7   4       46.70       46.12      3.35 o 
  -7   7   4      310.32      305.18      6.86 o 
  -6   7   4     2109.62     2043.04     17.27 o 
  -5   7   4       30.51       32.57      1.78 o 
  -4   7   4     2088.65     2087.88     12.71 o 
  -3   7   4     1199.42     1107.12      6.96 o 
  -2   7   4     2795.68     2741.39     15.70 o 
  -1   7   4     2578.01     2469.72     14.22 o 
   0   7   4      250.76      303.45      2.89 o 
   1   7   4    10025.76    10309.13     60.09 o 
   2   7   4     1797.86     1714.23     14.86 o 
   3   7   4      103.87      106.88      3.42 o 
   4   7   4     1168.72     1156.26     14.60 o 
   5   7   4      287.16      285.49      6.24 o 
   6   7   4      467.51      488.97     11.51 o 
   7   7   4       83.39       80.73      5.68 o 
 -10   8   4      300.56      304.78      9.22 o 
  -9   8   4      100.26      115.29      5.07 o 
  -8   8   4     1134.78     1113.46     13.42 o 
  -7   8   4      774.48      803.44     10.81 o 
  -6   8   4      216.16      215.26      4.43 o 
  -5   8   4     2522.42     2434.66     19.79 o 
  -4   8   4     1931.81     1913.81     11.83 o 
  -3   8   4      197.08      179.03      2.33 o 
  -2   8   4     4859.03     4876.63     25.70 o 
  -1   8   4      307.83      336.89      3.21 o 
   0   8   4     4686.15     4533.05     26.48 o 
   1   8   4      538.42      522.83      5.13 o 
   2   8   4       96.36      104.03      3.28 o 
   3   8   4      184.17      182.66      4.49 o 
   4   8   4       71.18       75.66      4.70 o 
   5   8   4      780.91      795.28     10.51 o 
   6   8   4      299.05      298.44      8.15 o 
  -9   9   4      523.54      561.80      9.62 o 
  -8   9   4      282.86      270.73      6.70 o 
  -7   9   4     1074.71     1011.43     12.28 o 
  -6   9   4     1223.91     1223.59     11.89 o 
  -5   9   4      470.83      461.15      6.16 o 
  -4   9   4     1414.14     1457.30     11.71 o 
  -3   9   4     1489.61     1467.10      9.66 o 
  -2   9   4      123.17      128.96      2.21 o 
  -1   9   4     2343.19     2254.86     14.54 o 
   0   9   4      302.63      321.21      3.43 o 
   1   9   4     1288.12     1260.99     10.56 o 
   2   9   4     1497.81     1452.00     15.39 o 
   3   9   4      947.55      936.83     11.70 o 
   4   9   4     1518.72     1493.82     16.72 o 
   5   9   4        6.20        0.00      3.33 o 
   6   9   4      336.32      350.69     10.65 o 
  -9  10   4       13.31       19.92      4.03 o 
  -8  10   4      625.42      593.92     18.15 o 
  -7  10   4     1248.76     1225.61     13.34 o 
  -6  10   4       21.65       21.21      2.59 o 
  -5  10   4     4331.10     4340.74     33.54 o 
  -4  10   4     1036.77     1031.25     10.16 o 
  -3  10   4     3339.11     3417.27     21.35 o 
  -2  10   4     2208.85     2198.76     16.09 o 
  -1  10   4       38.12       46.09      1.88 o 
   0  10   4     1349.85     1290.02     10.21 o 
   1  10   4      172.68      165.29      3.87 o 
   2  10   4       21.09       18.38      2.73 o 
   3  10   4     1172.46     1164.06     13.80 o 
   4  10   4       19.20       11.31      3.33 o 
   5  10   4      139.77      154.77      5.75 o 
   6  10   4      124.13      117.78      6.24 o 
  -8  11   4       41.14       34.27      4.03 o 
  -7  11   4      348.38      358.32      6.89 o 
  -6  11   4      581.77      584.79      8.99 o 
  -5  11   4       23.74       24.10      2.52 o 
  -4  11   4     2000.60     2023.43     19.89 o 
  -3  11   4     1611.28     1581.20     13.54 o 
  -2  11   4      835.99      863.91      7.53 o 
  -1  11   4     1938.62     1958.14     19.67 o 
   0  11   4      159.02      159.43      3.69 o 
   1  11   4     1608.83     1625.30     17.17 o 
   2  11   4      265.26      268.43      6.73 o 
   3  11   4      120.34      126.49      5.40 o 
   4  11   4      202.96      208.29      6.80 o 
   5  11   4       19.00       13.69      4.37 o 
  -8  12   4      162.15      173.11      6.04 o 
  -7  12   4      428.63      441.02      7.77 o 
  -6  12   4       33.06       35.41      3.13 o 
  -5  12   4     3034.51     2986.57     30.75 o 
  -4  12   4        5.79        2.32      2.31 o 
  -3  12   4       98.17      106.25      3.43 o 
  -2  12   4     1886.78     1939.67     14.91 o 
  -1  12   4       98.82       97.41      3.43 o 
   0  12   4     1543.44     1564.32     16.60 o 
   1  12   4      762.84      794.33     10.63 o 
   2  12   4       40.90       35.83      3.59 o 
   3  12   4      533.39      555.83     10.25 o 
   4  12   4       60.02       65.85      5.14 o 
   5  12   4       96.75       99.82      6.03 o 
  -7  13   4        4.54        0.78      3.93 o 
  -6  13   4      323.83      322.22      7.36 o 
  -5  13   4        1.20        3.53      3.17 o 
  -4  13   4      885.93      903.45     11.30 o 
  -3  13   4       59.87       55.54      2.99 o 
  -2  13   4      941.45      984.66     10.47 o 
  -1  13   4     1681.15     1683.86     15.21 o 
   0  13   4        1.49        0.00      2.25 o 
   1  13   4     1063.22     1080.94     12.28 o 
   2  13   4      519.16      521.15      9.06 o 
   3  13   4        1.75        0.37      3.39 o 
   4  13   4      665.56      641.36     11.87 o 
  -7  14   4      728.64      731.77     12.87 o 
  -6  14   4      190.16      184.87      6.81 o 
  -5  14   4      645.19      641.49      9.31 o 
  -4  14   4       31.51       32.49      3.31 o 
  -3  14   4      803.13      817.01     10.21 o 
  -2  14   4      521.06      560.97      8.17 o 
  -1  14   4       27.53       26.20      2.95 o 
   0  14   4     1266.23     1238.41     12.55 o 
   1  14   4      999.09     1019.50     12.14 o 
   2  14   4      287.64      285.60      7.25 o 
   3  14   4      810.42      813.03     13.32 o 
   4  14   4       13.91       14.60      4.75 o 
  -6  15   4      223.36      250.16      8.02 o 
  -5  15   4        8.36        7.51      3.98 o 
  -4  15   4      521.12      517.97      9.11 o 
  -3  15   4      515.28      524.63     10.93 o 
  -2  15   4      331.13      317.37      9.46 o 
  -1  15   4     2227.28     2228.36     31.80 o 
   0  15   4       21.80       25.43      3.11 o 
   1  15   4     1479.25     1401.61     15.31 o 
   2  15   4      115.45      126.73      5.56 o 
   3  15   4       28.31       34.11      5.02 o 
  -5  16   4      415.74      427.62     11.15 o 
  -4  16   4       44.35       51.30      5.40 o 
  -3  16   4      292.09      287.65     10.23 o 
  -2  16   4      700.45      715.72     13.95 o 
  -1  16   4      625.84      600.22      9.78 o 
   0  16   4      213.35      208.27      7.90 o 
   1  16   4      334.39      312.73      9.27 o 
   2  16   4       88.28       87.39      5.29 o 
  -3  17   4      255.63      252.06     10.13 o 
  -2  17   4      356.93      331.38     13.54 o 
  -1  17   4       36.94       40.43      4.60 o 
   0  17   4       32.84       33.02      7.14 o 
 -11   1   5       21.04       13.36      5.43 o 
 -10   1   5       16.24       20.61      3.85 o 
  -9   1   5      954.85      974.47     11.44 o 
  -8   1   5       98.43      105.07      3.96 o 
  -7   1   5       11.20       10.00      1.29 o 
  -6   1   5      418.95      408.87      3.67 o 
  -5   1   5      170.53      171.44      2.29 o 
  -4   1   5     1038.11     1077.41      7.40 o 
  -3   1   5      899.85      993.98      6.42 o 
  -2   1   5      231.21      259.30      2.82 o 
  -1   1   5      235.77      276.28      2.89 o 
   0   1   5      138.10      119.57      1.91 o 
   1   1   5     1814.02     1988.66     12.23 o 
   2   1   5      243.77      275.95      2.95 o 
   3   1   5        1.44        2.63      1.15 o 
   4   1   5       66.72       70.66      2.37 o 
   5   1   5        0.55        2.87      2.34 o 
   6   1   5       51.09       69.59      5.14 o 
   7   1   5        6.73        7.62      4.57 o 
 -11   2   5       26.81       14.14      5.60 o 
 -10   2   5        6.94        5.92      4.08 o 
  -9   2   5       83.76       75.92      3.88 o 
  -8   2   5        4.72        0.00      2.17 o 
  -7   2   5       27.79       34.15      1.70 o 
  -6   2   5        5.01        3.18      1.02 o 
  -5   2   5       42.61       33.23      1.17 o 
  -4   2   5       82.89       75.86      1.43 o 
  -3   2   5      570.91      612.48      4.10 o 
  -2   2   5     1685.44     1719.19     11.94 o 
  -1   2   5       88.58      106.90      1.76 o 
   0   2   5     1901.22     1915.80     13.50 o 
   1   2   5      115.83      133.55      2.21 o 
   2   2   5       49.50       61.16      1.51 o 
   3   2   5      252.58      252.63      3.03 o 
   4   2   5        6.71        6.13      2.03 o 
   5   2   5       85.61       92.94      3.35 o 
   6   2   5      249.25      228.22      7.47 o 
   7   2   5       21.11       23.66      5.08 o 
 -11   3   5       19.91       15.73      6.65 o 
 -10   3   5        6.10        5.55      3.64 o 
  -9   3   5       67.26       69.97      3.78 o 
  -8   3   5        0.83        0.00      2.14 o 
  -7   3   5       11.32       12.27      1.46 o 
  -6   3   5      692.82      799.28      5.88 o 
  -5   3   5     2941.39     3035.59     18.08 o 
  -4   3   5     1215.79     1231.74      7.47 o 
  -3   3   5       75.86       72.22      1.39 o 
  -2   3   5      657.27      674.88      7.60 o 
  -1   3   5       48.02       59.35      1.54 o 
   0   3   5      498.29      553.37      5.56 o 
   1   3   5      400.34      443.77      3.76 o 
   2   3   5      120.03      139.10      2.72 o 
   3   3   5        1.90        0.00      1.31 o 
   4   3   5      676.45      695.12      7.21 o 
   5   3   5        0.84        0.41      2.28 o 
   6   3   5        9.96        7.83      3.36 o 
   7   3   5        0.81        1.48      7.48 o 
 -11   4   5       86.37       92.87      7.06 o 
 -10   4   5        2.92        6.06      3.60 o 
  -9   4   5       12.01        6.30      2.90 o 
  -8   4   5       33.49       36.19      2.61 o 
  -7   4   5      117.54      128.34      3.05 o 
  -6   4   5      794.24      801.44      6.17 o 
  -5   4   5      373.76      414.25      3.65 o 
  -4   4   5      368.52      367.27      3.49 o 
  -3   4   5     1467.93     1622.57     10.43 o 
  -2   4   5     1148.03     1210.49      8.68 o 
  -1   4   5      159.54      156.02      2.49 o 
   0   4   5      447.55      427.51      4.04 o 
   1   4   5      152.55      152.93      2.35 o 
   2   4   5       29.95       29.39      1.30 o 
   3   4   5      190.83      201.68      3.48 o 
   4   4   5      659.39      654.61      7.34 o 
   5   4   5        8.16        7.45      2.63 o 
   6   4   5       17.53       12.80      4.68 o 
   7   4   5       15.31       23.36      7.35 o 
 -10   5   5        7.33        5.24      4.24 o 
  -9   5   5        4.86        0.00      2.77 o 
  -8   5   5       37.66       33.81      3.42 o 
  -7   5   5       93.48      100.31      2.82 o 
  -6   5   5      772.65      786.51      6.66 o 
  -5   5   5       73.59       91.84      1.67 o 
  -4   5   5      744.07      797.77      5.36 o 
  -3   5   5        0.01        0.23      0.80 o 
  -2   5   5     7743.88     8198.56     59.17 o 
  -1   5   5      750.05      732.01      7.53 o 
   0   5   5       26.71       30.06      1.25 o 
   1   5   5      224.47      250.51      3.00 o 
   2   5   5        4.69        4.25      1.21 o 
   3   5   5      865.32      844.03      8.97 o 
   4   5   5      156.78      155.14      4.12 o 
   5   5   5       10.28        4.41      2.93 o 
   6   5   5        6.38        8.46      3.90 o 
   7   5   5       35.57       40.63      5.69 o 
 -10   6   5      286.54      284.30      8.24 o 
  -9   6   5       22.73       21.91      3.61 o 
  -8   6   5        0.23        0.00      2.23 o 
  -7   6   5      693.82      695.22      7.93 o 
  -6   6   5        0.36        0.00      1.40 o 
  -5   6   5      219.54      226.78      2.81 o 
  -4   6   5       81.69       90.75      1.68 o 
  -3   6   5      359.58      398.29      3.45 o 
  -2   6   5      531.92      594.17      5.72 o 
  -1   6   5     1678.29     1708.74     18.62 o 
   0   6   5      159.36      170.00      3.18 o 
   1   6   5       87.68       92.69      2.26 o 
   2   6   5      120.80      123.48      3.17 o 
   3   6   5      477.46      467.33      6.93 o 
   4   6   5      361.78      327.26      6.23 o 
   5   6   5       55.67       58.45      3.79 o 
   6   6   5        8.95        8.37      4.00 o 
 -10   7   5       81.32       76.81      5.49 o 
  -9   7   5        1.01        0.00      3.19 o 
  -8   7   5       60.84       57.69      3.72 o 
  -7   7   5      191.02      202.56      4.82 o 
  -6   7   5       65.87       78.34      2.82 o 
  -5   7   5       85.81       80.95      2.07 o 
  -4   7   5        7.09        3.27      1.00 o 
  -3   7   5       12.47       12.55      0.87 o 
  -2   7   5      866.04      887.94      6.77 o 
  -1   7   5      553.25      635.21      6.83 o 
   0   7   5       19.93       37.50      2.58 o 
   1   7   5      300.94      335.39      5.34 o 
   2   7   5        3.69        3.95      2.15 o 
   3   7   5       25.10       29.19      2.98 o 
   4   7   5       50.76       46.29      3.44 o 
   5   7   5        7.14        0.00      3.04 o 
   6   7   5       63.03       55.86      5.07 o 
 -10   8   5       44.19       39.98      5.02 o 
  -9   8   5        7.87        5.45      3.46 o 
  -8   8   5        5.69        9.38      2.85 o 
  -7   8   5      158.80      143.17      4.20 o 
  -6   8   5      892.90      876.89      9.21 o 
  -5   8   5       84.03       94.22      2.68 o 
  -4   8   5      164.22      183.10      2.86 o 
  -3   8   5       43.75       50.47      1.34 o 
  -2   8   5       38.12       42.80      1.36 o 
  -1   8   5       11.15       17.29      1.16 o 
   0   8   5        5.65        3.70      1.22 o 
   1   8   5      320.97      304.40      4.48 o 
   2   8   5        8.68       11.23      2.44 o 
   3   8   5       71.70       71.24      3.94 o 
   4   8   5        1.47        0.00      3.02 o 
   5   8   5      121.32      117.29      5.17 o 
   6   8   5        0.12        0.00      4.04 o 
  -9   9   5       93.60       95.76      4.90 o 
  -8   9   5       72.36       55.90      3.68 o 
  -7   9   5      146.82      135.34      4.30 o 
  -6   9   5      860.78      847.50      9.23 o 
  -5   9   5       73.16       80.70      2.89 o 
  -4   9   5       16.59       20.28      1.54 o 
  -3   9   5      554.30      550.32      5.49 o 
  -2   9   5       18.33       19.70      1.44 o 
  -1   9   5      260.03      265.81      3.94 o 
   0   9   5      166.03      176.45      3.36 o 
   1   9   5      118.12      119.49      4.97 o 
   2   9   5      250.93      250.30      5.71 o 
   3   9   5        6.48        4.31      2.94 o 
   4   9   5      108.49      104.70      4.84 o 
   5   9   5        0.02        2.54      3.59 o 
   6   9   5        9.31       12.39      4.68 o 
  -9  10   5      139.10      143.86      5.98 o 
  -8  10   5      105.18      101.50      6.19 o 
  -7  10   5        9.71        9.16      2.65 o 
  -6  10   5       42.95       40.51      2.83 o 
  -5  10   5      183.49      176.73      5.74 o 
  -4  10   5       63.32       61.93      2.44 o 
  -3  10   5      529.10      546.95      5.90 o 
  -2  10   5       89.72       94.57      4.67 o 
  -1  10   5        9.52       11.32      1.68 o 
   0  10   5      910.67      934.52      9.26 o 
   1  10   5       17.09       18.20      2.90 o 
   2  10   5      561.03      560.97      9.57 o 
   3  10   5      520.60      485.72      9.32 o 
   4  10   5        4.21        1.34      3.81 o 
   5  10   5        0.27        0.00      4.06 o 
  -9  11   5       37.71       36.61      4.38 o 
  -8  11   5        1.98        0.00      3.30 o 
  -7  11   5       23.06       22.34      3.01 o 
  -6  11   5      145.11      130.38      4.37 o 
  -5  11   5       16.80       17.29      2.60 o 
  -4  11   5     2338.61     2424.35     20.27 o 
  -3  11   5       94.90       96.45      3.48 o 
  -2  11   5        9.10        7.05      1.91 o 
  -1  11   5       91.72       95.84      3.37 o 
   0  11   5        2.71        0.66      1.92 o 
   1  11   5       11.22       12.87      2.84 o 
   2  11   5      245.00      260.27      7.23 o 
   3  11   5       75.34       60.22      4.66 o 
   4  11   5       21.07       16.71      4.23 o 
   5  11   5       14.31       19.80      4.81 o 
  -8  12   5       83.61       74.18      5.40 o 
  -7  12   5        0.84        0.00      3.27 o 
  -6  12   5       71.19       79.10      3.99 o 
  -5  12   5       78.81       80.66      4.33 o 
  -4  12   5        2.24        0.39      2.13 o 
  -3  12   5      141.38      159.97      4.13 o 
  -2  12   5      213.48      222.22      4.59 o 
  -1  12   5      120.13      125.03      3.88 o 
   0  12   5      360.67      349.19      6.33 o 
   1  12   5       65.66       63.36      4.23 o 
   2  12   5       88.21       91.40      5.78 o 
   3  12   5       86.72       84.23      5.25 o 
   4  12   5       49.92       48.98      5.10 o 
  -8  13   5       82.28       93.26      5.76 o 
  -7  13   5        2.64        3.44      3.60 o 
  -6  13   5        0.62        0.00      3.16 o 
  -5  13   5       68.57       81.77      4.09 o 
  -4  13   5       96.09       90.71      3.91 o 
  -3  13   5      157.32      156.87      4.49 o 
  -2  13   5      119.62      125.91      4.15 o 
  -1  13   5      149.96      157.25      4.49 o 
   0  13   5        6.96        5.58      2.72 o 
   1  13   5        4.81        3.64      2.92 o 
   2  13   5      189.09      177.87      5.88 o 
   3  13   5       11.15       10.55      4.21 o 
   4  13   5       96.26       99.50      6.41 o 
  -7  14   5       12.38        6.87      3.90 o 
  -6  14   5       19.86       26.48      3.93 o 
  -5  14   5        1.17        1.96      3.62 o 
  -4  14   5      202.50      217.18      5.58 o 
  -3  14   5      216.42      227.10      5.73 o 
  -2  14   5       33.09       30.15      3.14 o 
  -1  14   5      386.60      379.53      6.44 o 
   0  14   5      142.20      155.01      4.69 o 
   1  14   5       12.25       10.89      3.25 o 
   2  14   5       32.37       37.15      4.65 o 
   3  14   5      116.69      130.93      6.49 o 
  -6  15   5        0.08        0.00      4.61 o 
  -5  15   5       33.43       35.14      4.55 o 
  -4  15   5        1.46        1.69      3.30 o 
  -3  15   5        6.52       10.79      3.34 o 
  -2  15   5      283.51      291.16      7.92 o 
  -1  15   5      538.20      545.10      9.29 o 
   0  15   5      728.46      692.43      9.87 o 
   1  15   5       32.24       40.26      6.24 o 
   2  15   5      103.32      102.25      5.43 o 
  -5  16   5        3.49        0.00      4.62 o 
  -4  16   5      127.70      127.66      7.10 o 
  -3  16   5      161.98      157.92      6.26 o 
  -2  16   5       14.61       10.10      3.92 o 
  -1  16   5      411.66      392.73      8.89 o 
   0  16   5      137.79      118.85      5.96 o 
   1  16   5       43.79       37.83      6.07 o 
  -3  17   5       77.17       85.37      7.27 o 
  -2  17   5      232.60      233.47      9.58 o 
  -1  17   5       36.20       34.13      4.62 o 
 -11   0   6      453.33      497.72     17.05 o 
 -10   0   6      915.42      864.00     24.12 o 
  -9   0   6      323.10      336.67      8.75 o 
  -8   0   6     1371.79     1363.17     17.76 o 
  -7   0   6     5194.50     5286.14     45.09 o 
  -6   0   6     4260.22     4060.52     34.82 o 
  -5   0   6      148.23      174.00      5.77 o 
  -4   0   6     4645.30     4370.92     38.49 o 
  -3   0   6     5422.73     5263.17     49.42 o 
  -2   0   6     2746.01     2636.46     23.14 o 
  -1   0   6     1149.20      968.19      9.86 o 
   0   0   6      753.15      732.56     10.93 o 
   1   0   6     4686.78     4562.72     37.54 o 
   2   0   6     1815.85     1806.65     16.58 o 
   3   0   6      238.40      245.46      4.80 o 
   4   0   6     3938.26     3916.88     38.75 o 
   5   0   6      560.17      597.33     17.45 o 
   6   0   6      148.52      184.91     10.12 o 
 -11   1   6       26.63       32.29      5.84 o 
 -10   1   6      948.90      994.02     14.06 o 
  -9   1   6      224.01      224.21      7.22 o 
  -8   1   6     1520.88     1483.35     13.43 o 
  -7   1   6     1436.02     1333.17      9.37 o 
  -6   1   6      779.82      802.08      6.18 o 
  -5   1   6    11949.72    11879.34     68.75 o 
  -4   1   6     7495.56     7867.74     44.97 o 
  -3   1   6     2602.32     3021.20     16.94 o 
  -2   1   6     3707.95     3501.28     19.96 o 
  -1   1   6       32.62       39.36      1.14 o 
   0   1   6     2868.84     2788.37     17.34 o 
   1   1   6      326.86      455.29      4.05 o 
   2   1   6      223.99      193.49      2.80 o 
   3   1   6     1698.44     1681.66     12.55 o 
   4   1   6      122.74      129.45      3.33 o 
   5   1   6      326.80      352.40      7.18 o 
   6   1   6      116.86      123.10      6.19 o 
 -11   2   6      236.09      258.86      9.28 o 
 -10   2   6       14.17       15.16      3.34 o 
  -9   2   6      907.82      873.38     10.56 o 
  -8   2   6      376.03      370.18      5.11 o 
  -7   2   6     3092.59     3003.53     19.48 o 
  -6   2   6     5760.41     5786.65     34.47 o 
  -5   2   6        4.89        3.82      1.43 o 
  -4   2   6     5840.79     5539.73     29.88 o 
  -3   2   6     6424.09     6576.67     47.33 o 
  -2   2   6      293.04      230.92      2.69 o 
  -1   2   6     6039.83     5772.85     35.55 o 
   0   2   6      581.79      607.56      4.93 o 
   1   2   6     2812.89     2757.77     16.68 o 
   2   2   6     1384.27     1287.56      8.41 o 
   3   2   6      187.13      201.52      4.74 o 
   4   2   6     4068.84     4070.89     29.97 o 
   5   2   6       10.25       21.46      2.71 o 
   6   2   6       78.26       72.09     13.78 o 
 -11   3   6       71.29       74.77      6.62 o 
 -10   3   6     1225.25     1178.02     15.06 o 
  -9   3   6      269.55      272.24      5.94 o 
  -8   3   6      346.97      351.79      4.80 o 
  -7   3   6      785.54      755.05      6.40 o 
  -6   3   6      186.10      216.01      2.84 o 
  -5   3   6     7297.94     7008.11     40.44 o 
  -4   3   6     3427.45     3583.63     19.75 o 
  -3   3   6     1603.47     1480.63     12.34 o 
  -2   3   6     7835.01     7753.96     52.37 o 
  -1   3   6      263.78      291.41      3.30 o 
   0   3   6     3968.45     3779.95     25.27 o 
   1   3   6     1516.46     1553.69      9.57 o 
   2   3   6     2301.24     2261.56     13.81 o 
   3   3   6      971.05      937.79      8.18 o 
   4   3   6       38.28       35.35      2.66 o 
   5   3   6      124.88      135.97      4.97 o 
   6   3   6      232.08      258.46      9.87 o 
 -11   4   6       32.08       37.98      5.19 o 
 -10   4   6      166.72      168.27      6.33 o 
  -9   4   6      695.98      704.83      9.35 o 
  -8   4   6       58.77       56.75      2.84 o 
  -7   4   6     2096.44     2080.76     14.60 o 
  -6   4   6     3355.16     3100.42     19.82 o 
  -5   4   6        0.80        0.01      0.82 o 
  -4   4   6    27479.60    27749.03    145.29 o 
  -3   4   6       42.62       22.01      1.25 o 
  -2   4   6     3176.05     3241.16     29.78 o 
  -1   4   6     6465.00     6592.06     60.42 o 
   0   4   6      221.46      222.30      2.96 o 
   1   4   6     8497.98     8531.11     49.22 o 
   2   4   6     1711.99     1663.06     10.90 o 
   3   4   6        7.54       14.03      2.74 o 
   4   4   6     1561.71     1530.16     15.54 o 
   5   4   6      373.17      360.75      7.03 o 
   6   4   6      100.41      110.74      8.72 o 
 -11   5   6        1.09        4.46      6.81 o 
 -10   5   6     1095.56     1039.33     15.77 o 
  -9   5   6        3.81        0.78      3.03 o 
  -8   5   6      459.75      449.42      6.62 o 
  -7   5   6      238.64      231.32      4.37 o 
  -6   5   6      226.87      238.96      3.69 o 
  -5   5   6     7460.73     7088.90     39.53 o 
  -4   5   6       27.34       33.14      1.50 o 
  -3   5   6     4152.05     4173.00     26.41 o 
  -2   5   6     5134.01     5108.71     33.42 o 
  -1   5   6      174.57      189.94      2.67 o 
   0   5   6     3026.68     2923.16     29.17 o 
   1   5   6      938.67      935.19      7.93 o 
   2   5   6       78.05       71.13      2.99 o 
   3   5   6     1166.81     1158.13     12.39 o 
   4   5   6      138.85      145.85      4.60 o 
   5   5   6      170.39      181.42      5.77 o 
   6   5   6       54.61       53.45      5.61 o 
 -10   6   6        1.11        0.58      4.03 o 
  -9   6   6      601.88      603.89      8.64 o 
  -8   6   6       15.39       14.06      2.67 o 
  -7   6   6     1050.67      964.49     10.49 o 
  -6   6   6     2540.79     2447.79     21.16 o 
  -5   6   6       32.31       34.42      1.86 o 
  -4   6   6     7332.22     7251.09     40.12 o 
  -3   6   6       29.88       16.90      1.44 o 
  -2   6   6       78.45       59.64      1.84 o 
  -1   6   6     5437.45     5187.05     45.23 o 
   0   6   6       81.98       69.90      2.03 o 
   1   6   6     3229.43     3157.59     28.51 o 
   2   6   6     1545.92     1570.32     20.44 o 
   3   6   6        0.61        0.00      2.38 o 
   4   6   6      838.42      830.18     10.53 o 
   5   6   6       70.80       66.65      4.46 o 
   6   6   6       43.98       41.14      4.99 o 
 -10   7   6      771.46      765.27     12.57 o 
  -9   7   6       16.79       12.96      3.06 o 
  -8   7   6     1580.28     1554.41     15.53 o 
  -7   7   6      689.49      679.56      8.52 o 
  -6   7   6       12.41       13.63      2.11 o 
  -5   7   6     3128.14     3082.87     22.13 o 
  -4   7   6     1247.64     1259.06      8.85 o 
  -3   7   6       33.44       29.34      2.54 o 
  -2   7   6     2452.25     2242.87     16.03 o 
  -1   7   6      339.40      315.22      4.56 o 
   0   7   6     3297.15     3326.81     34.81 o 
   1   7   6      935.45      956.56      9.67 o 
   2   7   6     1541.07     1525.67     18.42 o 
   3   7   6      227.20      255.40      8.17 o 
   4   7   6      404.63      405.89      8.46 o 
   5   7   6      160.74      174.56      7.75 o 
   6   7   6       12.31        7.08      4.47 o 
 -10   8   6       51.34       48.27      5.06 o 
  -9   8   6     1253.58     1211.29     14.53 o 
  -8   8   6      101.91      102.21      4.06 o 
  -7   8   6     2347.43     2290.80     19.49 o 
  -6   8   6     2341.77     2305.28     19.20 o 
  -5   8   6       76.06       78.04      2.69 o 
  -4   8   6     5311.81     5250.89     34.02 o 
  -3   8   6     3193.64     3078.93     20.43 o 
  -2   8   6      382.43      401.80      4.86 o 
  -1   8   6     4517.82     4542.50     30.08 o 
   0   8   6       61.62       55.53      2.10 o 
   1   8   6     1472.53     1509.91     19.23 o 
   2   8   6     2658.54     2630.47     25.33 o 
   3   8   6        7.37        5.57      3.32 o 
   4   8   6     1466.74     1486.01     17.08 o 
   5   8   6       11.66        7.14      3.81 o 
 -10   9   6      226.00      240.24      7.84 o 
  -9   9   6       87.19       82.05      4.68 o 
  -8   9   6     1186.22     1148.43     12.84 o 
  -7   9   6     3460.65     3328.67     26.95 o 
  -6   9   6      103.73      118.96      3.87 o 
  -5   9   6     3562.55     3528.78     32.24 o 
  -4   9   6     2664.82     2695.38     20.99 o 
  -3   9   6      342.50      330.66      4.75 o 
  -2   9   6     1750.36     1696.71     15.96 o 
  -1   9   6      395.36      397.79      5.00 o 
   0   9   6     1191.26     1178.50     11.67 o 
   1   9   6      137.44      131.43      4.78 o 
   2   9   6      150.20      147.85      6.96 o 
   3   9   6     1610.81     1567.84     19.09 o 
   4   9   6      178.81      173.29      6.52 o 
   5   9   6      135.84      118.18      6.28 o 
  -9  10   6      530.80      532.21      9.37 o 
  -8  10   6      389.24      371.04      7.91 o 
  -7  10   6      869.03      915.16     10.23 o 
  -6  10   6     1237.52     1245.61     13.29 o 
  -5  10   6     1265.77     1300.25     15.36 o 
  -4  10   6     1690.93     1748.19     15.53 o 
  -3  10   6     1535.56     1504.16     13.46 o 
  -2  10   6      281.62      282.15      5.09 o 
  -1  10   6     1646.11     1611.52     18.09 o 
   0  10   6       42.04       51.59      2.68 o 
   1  10   6     3266.18     3253.26     44.31 o 
   2  10   6      673.97      655.09     10.78 o 
   3  10   6       10.01        8.42      3.73 o 
   4  10   6      453.17      439.08      9.69 o 
   5  10   6       64.43       65.36      7.18 o 
  -9  11   6       20.18       23.49      4.12 o 
  -8  11   6      375.32      369.74      7.77 o 
  -7  11   6     1689.77     1652.09     21.02 o 
  -6  11   6        0.88        0.00      2.51 o 
  -5  11   6      833.12      810.49     10.81 o 
  -4  11   6      682.36      684.68      9.46 o 
  -3  11   6      428.63      417.85      6.04 o 
  -2  11   6      839.19      837.89      8.93 o 
  -1  11   6      178.14      172.97      4.57 o 
   0  11   6       97.46      100.37      3.83 o 
   1  11   6      411.09      413.18     13.81 o 
   2  11   6      615.50      589.38     12.42 o 
   3  11   6      293.56      308.86      8.21 o 
   4  11   6        2.76        0.00      4.22 o 
  -8  12   6       28.01       31.70      4.56 o 
  -7  12   6      435.92      440.64      8.38 o 
  -6  12   6      784.04      764.58     10.07 o 
  -5  12   6       98.06       98.19      4.38 o 
  -4  12   6      914.38      900.07     10.66 o 
  -3  12   6      291.94      283.59      5.65 o 
  -2  12   6      217.73      215.68      4.72 o 
  -1  12   6     1177.20     1119.84     12.23 o 
   0  12   6       10.29        6.16      2.70 o 
   1  12   6     1969.03     1947.26     20.74 o 
   2  12   6      463.38      459.10      8.82 o 
   3  12   6       13.79       12.18      4.39 o 
   4  12   6      319.38      309.16      8.99 o 
  -8  13   6       48.74       43.04      5.64 o 
  -7  13   6      636.84      635.43     10.37 o 
  -6  13   6        3.24        2.68      3.65 o 
  -5  13   6      791.11      767.42     11.84 o 
  -4  13   6      166.81      156.74      4.71 o 
  -3  13   6      366.76      388.84      6.37 o 
  -2  13   6      595.46      618.03      8.46 o 
  -1  13   6       14.71       14.86      2.91 o 
   0  13   6      787.60      733.88      9.85 o 
   1  13   6      244.16      250.30      6.27 o 
   2  13   6       86.21       99.41      6.05 o 
   3  13   6      367.63      371.72     12.56 o 
  -7  14   6      268.87      256.30      9.23 o 
  -6  14   6      378.45      418.35      9.31 o 
  -5  14   6        4.52        3.68      3.64 o 
  -4  14   6      683.19      692.47      9.63 o 
  -3  14   6      702.05      694.64     10.50 o 
  -2  14   6      543.59      501.16      8.67 o 
  -1  14   6      882.86      882.27     11.02 o 
   0  14   6       74.74       82.81      5.28 o 
   1  14   6      365.88      367.73      8.08 o 
   2  14   6      332.65      310.33      8.68 o 
  -6  15   6       23.72       19.85      4.50 o 
  -5  15   6      499.49      514.01     10.31 o 
  -4  15   6       31.01       31.41      3.95 o 
  -3  15   6      147.76      169.63      6.23 o 
  -2  15   6     1091.55     1110.70     14.05 o 
  -1  15   6       51.24       59.62      5.04 o 
   0  15   6      376.96      370.56      8.07 o 
   1  15   6      267.92      252.54      7.27 o 
  -5  16   6        3.94        3.11      4.30 o 
  -4  16   6      532.41      549.43     10.74 o 
  -3  16   6      776.67      816.18     13.11 o 
  -2  16   6      426.61      442.39      8.83 o 
  -1  16   6     1209.55     1182.79     16.39 o 
   0  16   6        6.48        4.52      3.90 o 
 -11   1   7       68.34       60.11      6.23 o 
 -10   1   7      414.85      405.90      7.45 o 
  -9   1   7      129.07      130.68      3.84 o 
  -8   1   7       13.44       16.16      2.07 o 
  -7   1   7       64.85       63.46      1.97 o 
  -6   1   7     2161.18     2184.24     14.08 o 
  -5   1   7       12.83       11.57      1.45 o 
  -4   1   7       47.90       46.68      1.23 o 
  -3   1   7      559.65      577.55      4.37 o 
  -2   1   7     1302.08     1357.32      9.01 o 
  -1   1   7        6.12        5.97      0.87 o 
   0   1   7     1912.54     2058.09     13.43 o 
   1   1   7      167.86      218.47      2.91 o 
   2   1   7        2.96        3.11      1.37 o 
   3   1   7       47.59       51.82      2.46 o 
   4   1   7      136.60      128.07      4.43 o 
   5   1   7        4.58        0.24      4.53 o 
   6   1   7        5.56        0.00      6.34 o 
 -11   2   7       26.28       25.23      4.77 o 
 -10   2   7      359.27      368.86      7.13 o 
  -9   2   7        0.65        0.00      2.56 o 
  -8   2   7       23.99       26.66      2.07 o 
  -7   2   7      262.53      280.68      3.69 o 
  -6   2   7       14.31       14.03      1.23 o 
  -5   2   7     1371.59     1394.31      9.25 o 
  -4   2   7        3.15        5.28      0.83 o 
  -3   2   7       15.31       17.23      0.91 o 
  -2   2   7      212.98      228.11      2.58 o 
  -1   2   7      499.44      478.86      5.08 o 
   0   2   7        3.88        2.95      1.03 o 
   1   2   7       33.42       34.41      1.82 o 
   2   2   7      181.00      179.88      3.05 o 
   3   2   7       21.23       18.29      2.44 o 
   4   2   7      105.96       87.56      4.79 o 
   5   2   7       82.99       90.34      7.87 o 
   6   2   7       26.70       32.58      7.34 o 
 -11   3   7       18.73       23.18      5.57 o 
 -10   3   7      119.94      135.67      4.84 o 
  -9   3   7        0.06        0.00      2.57 o 
  -8   3   7       69.12       64.23      2.29 o 
  -7   3   7      189.33      197.06      3.33 o 
  -6   3   7      224.64      220.78      3.10 o 
  -5   3   7     1434.37     1454.59      9.24 o 
  -4   3   7       25.70       20.58      1.20 o 
  -3   3   7     1081.51     1122.60      7.64 o 
  -2   3   7     1418.08     1542.33     14.40 o 
  -1   3   7       58.83       58.64      1.72 o 
   0   3   7      453.15      456.46      4.45 o 
   1   3   7      323.84      327.07      3.77 o 
   2   3   7       13.06       15.74      1.80 o 
   3   3   7      117.37      122.73      3.72 o 
   4   3   7       95.74      108.05      5.58 o 
   5   3   7       16.90       16.48      3.99 o 
   6   3   7       21.12       10.40      6.75 o 
 -11   4   7       43.11       46.87      5.19 o 
 -10   4   7        3.61        0.12      3.42 o 
  -9   4   7      153.24      145.49      4.90 o 
  -8   4   7       79.10       78.29      3.12 o 
  -7   4   7        4.13        3.04      1.53 o 
  -6   4   7        3.43        2.21      1.19 o 
  -5   4   7     1170.92     1140.49      7.60 o 
  -4   4   7        2.12        4.92      1.01 o 
  -3   4   7     2440.24     2594.00     17.12 o 
  -2   4   7     2025.77     2252.99     18.25 o 
  -1   4   7      262.51      257.25      3.47 o 
   0   4   7      271.85      325.43      4.19 o 
   1   4   7        2.14        0.39      1.35 o 
   2   4   7      229.78      242.69      4.98 o 
   3   4   7       26.36       29.38      2.93 o 
   4   4   7        0.38        0.00      2.77 o 
   5   4   7        7.74        7.49      3.95 o 
   6   4   7       40.60       56.81      6.78 o 
 -11   5   7      112.34      119.47      6.28 o 
 -10   5   7       67.78       75.48      5.06 o 
  -9   5   7        3.17        4.82      3.06 o 
  -8   5   7      634.45      600.25      8.02 o 
  -7   5   7        4.95        2.51      2.23 o 
  -6   5   7       13.18       13.68      1.46 o 
  -5   5   7     2729.30     2834.35     18.22 o 
  -4   5   7     1079.98     1106.93      7.63 o 
  -3   5   7     1783.36     1810.80     12.69 o 
  -2   5   7      780.32      881.29      7.69 o 
  -1   5   7       82.31      100.64      2.21 o 
   0   5   7      411.97      423.68      4.90 o 
   1   5   7      944.62      986.70     10.24 o 
   2   5   7        0.67        0.00      2.15 o 
   3   5   7        3.29        2.00      2.61 o 
   4   5   7      232.41      217.73      5.80 o 
   5   5   7       28.59       41.63      5.72 o 
 -11   6   7       41.31       34.98      5.08 o 
 -10   6   7       14.50       16.00      6.80 o 
  -9   6   7      324.45      336.37      6.50 o 
  -8   6   7        0.96        0.43      2.40 o 
  -7   6   7      429.95      419.81      6.90 o 
  -6   6   7       62.99       62.51      2.84 o 
  -5   6   7      482.30      505.19      4.73 o 
  -4   6   7     1402.99     1496.70     10.16 o 
  -3   6   7     2294.98     2386.39     22.67 o 
  -2   6   7      100.01       98.70      2.97 o 
  -1   6   7       67.65       73.97      2.05 o 
   0   6   7       18.15       15.61      1.55 o 
   1   6   7      102.58      106.30      3.16 o 
   2   6   7      276.41      267.13      5.94 o 
   3   6   7       65.10       69.99      3.71 o 
   4   6   7        8.67        8.35      3.43 o 
   5   6   7       52.77       43.93      4.85 o 
 -10   7   7      183.95      198.12      7.04 o 
  -9   7   7       19.97       15.87      3.12 o 
  -8   7   7      137.26      161.55      4.57 o 
  -7   7   7      227.56      230.86      4.71 o 
  -6   7   7      174.52      170.01      4.16 o 
  -5   7   7     1116.14     1113.19      8.88 o 
  -4   7   7      149.99      167.99      3.02 o 
  -3   7   7       50.54       67.76      2.21 o 
  -2   7   7        1.67        1.47      1.44 o 
  -1   7   7        4.25        3.50      1.75 o 
   0   7   7      645.51      676.30      7.81 o 
   1   7   7        0.02        0.86      1.88 o 
   2   7   7      320.81      318.15      6.54 o 
   3   7   7      375.46      390.39      7.58 o 
   4   7   7      166.28      133.85      5.36 o 
   5   7   7       61.91       62.48      5.34 o 
 -10   8   7        2.02        1.50      4.16 o 
  -9   8   7        0.29        0.84      3.24 o 
  -8   8   7      242.64      233.67      5.57 o 
  -7   8   7      623.39      604.29      7.64 o 
  -6   8   7      210.06      198.48      4.64 o 
  -5   8   7      273.62      265.85      4.40 o 
  -4   8   7        1.20        0.75      1.62 o 
  -3   8   7      351.11      348.09      4.83 o 
  -2   8   7      414.54      432.37      5.75 o 
  -1   8   7        3.44        2.06      1.67 o 
   0   8   7      563.51      580.47      7.75 o 
   1   8   7      121.62      115.93      4.62 o 
   2   8   7      390.30      363.76     11.89 o 
   3   8   7      248.62      245.28     10.16 o 
   4   8   7       37.60       31.10      4.50 o 
   5   8   7       42.70       38.01      5.16 o 
 -10   9   7       63.79       55.05      4.73 o 
  -9   9   7      112.20      102.90      4.87 o 
  -8   9   7      188.98      182.35      5.19 o 
  -7   9   7       10.20       10.30      2.63 o 
  -6   9   7      124.55      126.20      4.27 o 
  -5   9   7      801.34      826.29     10.67 o 
  -4   9   7     1235.31     1207.94     10.87 o 
  -3   9   7       21.38       18.53      2.06 o 
  -2   9   7       81.81       86.76      4.82 o 
  -1   9   7      111.03      121.33      3.05 o 
   0   9   7     1550.55     1519.83     15.29 o 
   1   9   7      109.68      112.38      4.80 o 
   2   9   7       69.99       68.78      4.57 o 
   3   9   7       10.62       16.07      4.08 o 
   4   9   7        0.90        5.14      4.21 o 
  -9  10   7      156.08      139.67      5.48 o 
  -8  10   7       14.15       16.96      3.84 o 
  -7  10   7       22.86       28.27      3.17 o 
  -6  10   7       38.59       43.81      3.46 o 
  -5  10   7        7.61        4.79      3.17 o 
  -4  10   7      467.84      485.88      6.51 o 
  -3  10   7      503.67      499.43      6.59 o 
  -2  10   7        1.66        0.35      2.05 o 
  -1  10   7     1156.40     1090.66     11.80 o 
   0  10   7        5.37        5.40      2.53 o 
   1  10   7      288.77      286.97      7.25 o 
   2  10   7        0.19        0.00      3.42 o 
   3  10   7        0.31        1.38      3.96 o 
   4  10   7       13.14       11.58      4.65 o 
  -9  11   7       73.88       75.38      5.32 o 
  -8  11   7      122.11      116.11      5.13 o 
  -7  11   7        0.47        0.00      3.03 o 
  -6  11   7       97.49      101.63      4.46 o 
  -5  11   7      186.28      188.14      5.99 o 
  -4  11   7       62.39       56.67      3.48 o 
  -3  11   7       60.88       66.50      3.04 o 
  -2  11   7       63.68       59.30      3.12 o 
  -1  11   7      109.40      130.03      4.18 o 
   0  11   7      646.91      609.79      8.68 o 
   1  11   7       10.32        9.19      3.48 o 
   2  11   7      122.99      129.56     10.14 o 
   3  11   7       15.26       21.31      4.55 o 
   4  11   7        6.66        5.91      4.67 o 
  -8  12   7       44.27       45.78      4.82 o 
  -7  12   7      130.83      122.61      5.70 o 
  -6  12   7       57.20       51.31      4.03 o 
  -5  12   7        1.22        2.39      2.89 o 
  -4  12   7       53.62       55.09      3.70 o 
  -3  12   7      163.11      162.02      4.22 o 
  -2  12   7       58.57       62.78      3.76 o 
  -1  12   7       24.78       16.67      2.91 o 
   0  12   7       28.14       26.35      4.33 o 
   1  12   7      115.75      112.77      5.02 o 
   2  12   7       58.68       63.63      5.16 o 
   3  12   7        5.82        0.27      4.39 o 
  -8  13   7      305.85      304.50      8.55 o 
  -7  13   7        5.23        1.74      3.99 o 
  -6  13   7       88.80       89.83      5.21 o 
  -5  13   7       39.43       46.07      3.99 o 
  -4  13   7        4.99        7.02      2.92 o 
  -3  13   7      463.89      460.70      7.54 o 
  -2  13   7       20.83       15.47      3.20 o 
  -1  13   7      122.03      110.50      4.39 o 
   0  13   7       23.00       22.76      3.41 o 
   1  13   7       52.70       42.93      4.25 o 
   2  13   7       86.89       91.98      5.97 o 
  -7  14   7      176.16      200.26      7.22 o 
  -6  14   7        3.18        3.28      3.94 o 
  -5  14   7       30.69       25.52      4.20 o 
  -4  14   7       16.44       19.56      3.51 o 
  -3  14   7        4.51        0.98      3.98 o 
  -2  14   7      169.02      167.84      7.94 o 
  -1  14   7       87.98       78.77      4.56 o 
   0  14   7        8.10        0.88      3.52 o 
   1  14   7       48.57       48.92      4.57 o 
   2  14   7        5.13       10.11      4.58 o 
  -6  15   7      104.31      113.25      6.18 o 
  -5  15   7       35.06       34.58      4.86 o 
  -4  15   7       24.03       16.01      4.77 o 
  -3  15   7      105.66      111.65      5.69 o 
  -2  15   7       50.98       58.49      6.53 o 
  -1  15   7       36.10       39.85      4.19 o 
   0  15   7      142.74      131.21      5.94 o 
   1  15   7        0.28        0.00      3.91 o 
  -5  16   7        0.71        0.00      4.17 o 
  -4  16   7       77.89      100.03      5.86 o 
  -3  16   7        3.15        1.29      4.11 o 
  -2  16   7      145.14      143.83      5.81 o 
  -1  16   7       30.80       17.74      4.34 o 
 -11   0   8      273.01      248.81     16.58 o 
 -10   0   8     1298.65     1317.09     22.20 o 
  -9   0   8      317.81      305.19      7.79 o 
  -8   0   8      428.09      440.60      8.88 o 
  -7   0   8     3950.56     4193.62     36.49 o 
  -6   0   8     3238.35     3468.81     30.36 o 
  -5   0   8      664.07      636.18     12.53 o 
  -4   0   8     1014.37     1062.22     10.14 o 
  -3   0   8     2845.24     2721.30     22.95 o 
  -2   0   8     3451.27     3272.63     29.55 o 
  -1   0   8     4082.87     4306.15     38.11 o 
   0   0   8     2305.21     2147.89     19.20 o 
   1   0   8     1621.30     1628.12     16.48 o 
   2   0   8      235.52      216.76      5.17 o 
   3   0   8      711.22      721.54     12.02 o 
   4   0   8        7.58        3.29      5.59 o 
   5   0   8      197.19      282.30     17.73 o 
 -11   1   8      272.89      271.34      8.17 o 
 -10   1   8       65.88       69.47      3.99 o 
  -9   1   8     2229.82     2284.26     19.46 o 
  -8   1   8      832.98      807.80      8.17 o 
  -7   1   8     2519.68     2502.81     16.59 o 
  -6   1   8     2329.11     2306.07     14.85 o 
  -5   1   8      111.20      120.16      2.47 o 
  -4   1   8     8534.13     8623.72     48.52 o 
  -3   1   8     4819.06     4668.18     31.32 o 
  -2   1   8     1579.12     1553.22     11.11 o 
  -1   1   8     6127.30     5943.55     33.67 o 
   0   1   8       53.15       62.09      1.75 o 
   1   1   8     2030.09     1922.08     13.57 o 
   2   1   8     3677.02     3687.09     25.08 o 
   3   1   8        2.82        0.78      2.16 o 
   4   1   8      447.60      507.95      8.68 o 
   5   1   8      138.56      147.41     13.50 o 
 -11   2   8       53.91       62.25     11.81 o 
 -10   2   8      397.16      381.66      7.15 o 
  -9   2   8       99.67      101.93      5.30 o 
  -8   2   8      381.09      372.51      6.81 o 
  -7   2   8     1166.72     1129.96      9.84 o 
  -6   2   8      108.98       99.57      2.13 o 
  -5   2   8     2223.24     2143.85     13.52 o 
  -4   2   8      627.35      645.22      4.99 o 
  -3   2   8     3753.85     3583.81     24.96 o 
  -2   2   8     4124.30     4104.10     33.49 o 
  -1   2   8      214.43      227.37      2.78 o 
   0   2   8     1027.93      954.42      7.94 o 
   1   2   8      695.30      674.89      6.21 o 
   2   2   8      574.10      591.29      7.28 o 
   3   2   8      477.76      498.35      9.50 o 
   4   2   8        0.21        0.00      3.08 o 
   5   2   8      371.76      389.13     40.82 o 
 -11   3   8      205.57      215.21      7.36 o 
 -10   3   8      120.36      133.27      5.23 o 
  -9   3   8     1238.65     1234.35     14.38 o 
  -8   3   8     2113.17     2095.65     17.67 o 
  -7   3   8     1056.77     1047.96      8.69 o 
  -6   3   8     4079.80     3884.11     24.76 o 
  -5   3   8       35.45       45.98      1.39 o 
  -4   3   8     4733.60     4639.51     32.71 o 
  -3   3   8     6644.22     6723.43     46.81 o 
  -2   3   8        7.51        8.16      1.27 o 
  -1   3   8     2080.18     2018.47     14.21 o 
   0   3   8     1453.78     1424.43     11.61 o 
   1   3   8     1247.38     1185.61     10.75 o 
   2   3   8     1472.77     1473.27     15.70 o 
   3   3   8       45.93       59.68      3.48 o 
   4   3   8      812.10      812.52     12.41 o 
   5   3   8       88.40      106.29     18.50 o 
 -11   4   8        1.20        7.47      4.48 o 
 -10   4   8      764.15      757.49     14.13 o 
  -9   4   8      227.27      222.79      5.91 o 
  -8   4   8      392.38      384.38      6.83 o 
  -7   4   8      794.39      781.81     10.40 o 
  -6   4   8       19.36       30.27      1.92 o 
  -5   4   8     2830.48     2756.40     17.25 o 
  -4   4   8    15719.90    16542.34     95.75 o 
  -3   4   8      373.10      360.97      4.58 o 
  -2   4   8     2582.47     2500.52     18.34 o 
  -1   4   8      215.13      207.49      3.37 o 
   0   4   8     1557.24     1472.71     13.12 o 
   1   4   8      361.07      368.83      7.64 o 
   2   4   8     1104.88     1070.55     11.75 o 
   3   4   8       68.11       60.38      4.02 o 
   4   4   8       26.04       27.75      4.20 o 
   5   4   8      140.03      152.44      7.11 o 
 -11   5   8      546.04      567.02     11.04 o 
 -10   5   8       21.65       15.62      3.72 o 
  -9   5   8      304.33      309.48      6.19 o 
  -8   5   8     1097.14     1072.04     12.50 o 
  -7   5   8     1165.57     1154.06     11.54 o 
  -6   5   8     5510.23     5487.18     45.58 o 
  -5   5   8      566.26      558.58      5.21 o 
  -4   5   8    23600.34    24259.33    144.66 o 
  -3   5   8     1828.69     1655.53     12.39 o 
  -2   5   8      258.08      298.66      5.41 o 
  -1   5   8     1809.18     1722.32     12.99 o 
   0   5   8     1307.59     1290.60     12.09 o 
   1   5   8      281.58      281.86      6.26 o 
   2   5   8       91.13       93.35      4.05 o 
   3   5   8        2.42        0.38      2.85 o 
   4   5   8      743.17      757.99     11.13 o 
   5   5   8       42.45       40.07      5.45 o 
 -11   6   8        9.90       13.82      4.74 o 
 -10   6   8      770.56      769.17     12.86 o 
  -9   6   8        6.35        1.88      2.76 o 
  -8   6   8      609.06      580.62      8.67 o 
  -7   6   8      971.61      921.47     10.67 o 
  -6   6   8      486.38      501.60      5.58 o 
  -5   6   8     2757.10     2713.14     20.75 o 
  -4   6   8      206.38      175.79      3.46 o 
  -3   6   8      313.19      282.69      4.15 o 
  -2   6   8     2111.05     1968.92     16.68 o 
  -1   6   8      245.36      224.48      3.57 o 
   0   6   8      862.55      818.71      9.15 o 
   1   6   8       16.55       26.17      2.83 o 
   2   6   8     1451.02     1456.48     17.60 o 
   3   6   8      179.40      206.88      5.94 o 
   4   6   8       31.53       33.15      4.13 o 
   5   6   8      265.06      265.91      8.18 o 
 -11   7   8      218.11      233.70      9.32 o 
 -10   7   8       23.48       27.98      4.54 o 
  -9   7   8     1606.53     1544.51     17.88 o 
  -8   7   8      146.62      152.77      4.46 o 
  -7   7   8     3935.94     3860.36     32.22 o 
  -6   7   8     2001.65     1997.25     15.96 o 
  -5   7   8      177.26      162.37      3.62 o 
  -4   7   8     3033.66     2934.95     22.18 o 
  -3   7   8     2127.97     2036.92     20.12 o 
  -2   7   8      156.53      143.86      3.53 o 
  -1   7   8     1031.05      966.81     11.84 o 
   0   7   8     1357.28     1359.93     16.36 o 
   1   7   8     2467.42     2346.08     28.14 o 
   2   7   8      489.65      483.88      9.09 o 
   3   7   8       48.66       49.03      4.53 o 
   4   7   8      574.22      583.56     11.00 o 
 -10   8   8      679.79      664.55     10.54 o 
  -9   8   8       40.70       40.41      3.84 o 
  -8   8   8      113.33      107.57      4.29 o 
  -7   8   8     1070.44     1084.09     17.93 o 
  -6   8   8       88.82       90.43      4.75 o 
  -5   8   8     4718.46     4634.90     33.65 o 
  -4   8   8      675.05      655.64      7.18 o 
  -3   8   8      896.55      853.57      9.00 o 
  -2   8   8     1712.60     1675.51     18.95 o 
  -1   8   8       65.52       58.25      2.74 o 
   0   8   8      185.41      178.26      5.44 o 
   1   8   8      754.90      708.65     10.97 o 
   2   8   8       67.22       60.46      5.09 o 
   3   8   8      717.86      750.22     16.94 o 
   4   8   8       18.98       17.84      4.67 o 
 -10   9   8       39.38       46.72      4.58 o 
  -9   9   8      474.20      478.58      8.65 o 
  -8   9   8      250.76      224.94      6.15 o 
  -7   9   8     1187.90     1197.67     15.53 o 
  -6   9   8     1272.12     1254.17     15.78 o 
  -5   9   8     1706.69     1641.42     15.30 o 
  -4   9   8     2108.19     2108.15     17.86 o 
  -3   9   8     1861.21     1799.87     23.43 o 
  -2   9   8      189.05      186.21      4.55 o 
  -1   9   8     4415.47     4326.89     59.81 o 
   0   9   8        7.33        4.05      2.57 o 
   1   9   8     1010.79     1017.14     13.97 o 
   2   9   8      701.77      712.51     11.69 o 
   3   9   8       52.65       50.24      5.00 o 
   4   9   8      372.22      384.08      9.61 o 
 -10  10   8      273.79      279.03      8.32 o 
  -9  10   8      166.35      162.18      6.38 o 
  -8  10   8      453.47      449.51      9.11 o 
  -7  10   8     1179.80     1133.78     16.19 o 
  -6  10   8      120.81      116.19      4.98 o 
  -5  10   8      305.80      285.87      6.25 o 
  -4  10   8      283.68      297.77      5.31 o 
  -3  10   8      735.11      700.81      8.27 o 
  -2  10   8     1255.63     1286.92     15.64 o 
  -1  10   8      392.59      361.39      7.01 o 
   0  10   8      508.71      469.47      7.59 o 
   1  10   8      147.19      143.60      8.73 o 
   2  10   8      732.87      732.50     12.17 o 
   3  10   8      805.36      791.85     13.25 o 
  -9  11   8      302.37      285.05      9.74 o 
  -8  11   8       33.31       27.73      4.31 o 
  -7  11   8      313.16      326.81     10.19 o 
  -6  11   8     1783.23     1773.29     21.07 o 
  -5  11   8        5.50        4.00      2.83 o 
  -4  11   8     1050.96     1077.96     11.38 o 
  -3  11   8      948.42      885.60      9.74 o 
  -2  11   8      545.83      509.48      8.31 o 
  -1  11   8     1615.90     1565.60     23.25 o 
   0  11   8       20.18       25.49      3.28 o 
   1  11   8      622.47      616.70     10.91 o 
   2  11   8      775.08      779.77     12.94 o 
   3  11   8      123.45      112.15      6.34 o 
  -9  12   8       65.60       72.59      6.28 o 
  -8  12   8      173.56      189.82      6.91 o 
  -7  12   8      534.46      559.41     10.47 o 
  -6  12   8       90.78       93.03      6.73 o 
  -5  12   8     1908.36     1878.89     19.97 o 
  -4  12   8      145.24      165.66      5.64 o 
  -3  12   8      120.94      128.65      4.16 o 
  -2  12   8      339.39      333.65      7.09 o 
  -1  12   8       33.94       20.39      3.18 o 
   0  12   8      496.65      485.94      8.20 o 
   1  12   8      104.58      111.04      6.39 o 
   2  12   8      294.70      297.98     10.62 o 
  -8  13   8      247.96      277.44      8.36 o 
  -7  13   8      244.83      253.18      7.81 o 
  -6  13   8     1261.80     1246.51     16.83 o 
  -5  13   8        1.45        0.83      3.50 o 
  -4  13   8      796.19      804.04     11.37 o 
  -3  13   8      485.06      518.41      8.22 o 
  -2  13   8        5.53        0.93      3.09 o 
  -1  13   8      968.85      898.87     12.16 o 
   0  13   8       39.36       45.13      4.24 o 
   1  13   8      190.21      192.74      6.46 o 
   2  13   8       77.35       81.96      5.97 o 
  -7  14   8      493.64      483.86     10.83 o 
  -6  14   8      206.25      179.94      6.85 o 
  -5  14   8      188.46      203.22      6.28 o 
  -4  14   8      203.19      209.47      6.81 o 
  -3  14   8      257.40      254.37      7.45 o 
  -2  14   8      466.94      457.10      9.38 o 
  -1  14   8       40.86       39.10      4.48 o 
   0  14   8       96.73      100.79      5.85 o 
   1  14   8       74.76       81.28      5.32 o 
  -6  15   8      269.90      290.20      8.93 o 
  -5  15   8      133.78      121.60      5.59 o 
  -4  15   8      819.26      841.50     17.22 o 
  -3  15   8      494.02      489.10     11.44 o 
  -2  15   8       56.00       58.36      5.50 o 
  -1  15   8      330.27      349.83      8.93 o 
   0  15   8       74.49       93.96      5.49 o 
  -4  16   8      120.63      137.00      8.07 o 
  -3  16   8       65.32       72.17      5.59 o 
  -2  16   8      339.49      353.58     11.61 o 
 -12   1   9        1.85        0.00      5.68 o 
 -11   1   9        7.82        1.88      4.28 o 
 -10   1   9        3.05        0.00      2.88 o 
  -9   1   9        4.07        7.58      2.41 o 
  -8   1   9       30.89       33.65      2.18 o 
  -7   1   9      834.64      881.62      7.84 o 
  -6   1   9       25.82       27.76      1.54 o 
  -5   1   9       34.03       32.21      1.42 o 
  -4   1   9      647.48      654.14      5.15 o 
  -3   1   9      439.42      451.42      3.82 o 
  -2   1   9      110.15      124.03      2.40 o 
  -1   1   9      583.50      638.41      5.82 o 
   0   1   9        7.91        8.50      1.53 o 
   1   1   9       63.60       70.41      2.56 o 
   2   1   9        5.70        6.67      2.36 o 
   3   1   9        0.08        0.00      2.93 o 
   4   1   9       23.98       18.68      6.67 o 
 -12   2   9       23.89       18.31      6.09 o 
 -11   2   9      145.27      153.25      6.58 o 
 -10   2   9       51.85       46.54      4.00 o 
  -9   2   9       42.50       37.55      3.11 o 
  -8   2   9        1.29        1.15      1.96 o 
  -7   2   9      941.53      963.20      8.21 o 
  -6   2   9       76.38       82.54      2.70 o 
  -5   2   9        1.03        2.14      1.02 o 
  -4   2   9      720.14      763.87      6.36 o 
  -3   2   9       40.63       39.84      1.49 o 
  -2   2   9       99.08      115.11      2.34 o 
  -1   2   9      620.49      676.88      5.79 o 
   0   2   9       42.18       39.09      2.15 o 
   1   2   9      111.10      112.27      3.18 o 
   2   2   9        2.47        5.12      2.33 o 
   3   2   9       10.27        6.75      3.21 o 
   4   2   9        0.56        0.00      4.99 o 
 -11   3   9      605.29      631.99     18.26 o 
 -10   3   9        6.45        0.41      3.29 o 
  -9   3   9       34.34       35.37      3.48 o 
  -8   3   9        0.37        0.00      2.18 o 
  -7   3   9       11.71       13.51      1.84 o 
  -6   3   9       40.47       38.47      1.84 o 
  -5   3   9      141.96      144.95      2.41 o 
  -4   3   9       22.78       43.48      1.90 o 
  -3   3   9      530.00      532.77      4.82 o 
  -2   3   9        0.41        0.53      1.39 o 
  -1   3   9       17.25       23.57      1.74 o 
   0   3   9      326.40      343.64      5.21 o 
   1   3   9      663.47      644.67      7.31 o 
   2   3   9       84.84      101.07      3.92 o 
   3   3   9        0.49        0.00      3.06 o 
   4   3   9      114.56       98.96      5.94 o 
 -11   4   9       37.27       37.18      5.30 o 
 -10   4   9       22.50       19.59      3.64 o 
  -9   4   9       91.51       90.25      4.36 o 
  -8   4   9      322.68      302.22      5.55 o 
  -7   4   9      134.46      125.87      3.15 o 
  -6   4   9        0.15        0.00      1.37 o 
  -5   4   9     1193.67     1242.00      9.76 o 
  -4   4   9      368.96      390.38      5.06 o 
  -3   4   9      404.10      434.08      5.01 o 
  -2   4   9      177.39      163.21      3.44 o 
  -1   4   9       71.91       77.86      2.60 o 
   0   4   9        0.36        0.00      1.92 o 
   1   4   9      317.87      302.01      5.57 o 
   2   4   9        1.20        0.25      2.58 o 
   3   4   9        0.48        0.00      3.14 o 
   4   4   9       11.64        5.71      4.44 o 
 -11   5   9        6.26        5.75      4.47 o 
 -10   5   9       16.88       16.34      3.64 o 
  -9   5   9       84.56       83.40      3.77 o 
  -8   5   9       27.80       26.02      2.99 o 
  -7   5   9      163.16      158.37      3.59 o 
  -6   5   9      119.30      119.15      2.79 o 
  -5   5   9      736.45      748.13      7.49 o 
  -4   5   9       58.43       63.27      2.27 o 
  -3   5   9        3.60        0.08      1.40 o 
  -2   5   9       98.81      103.63      2.94 o 
  -1   5   9       40.85       49.18      2.35 o 
   0   5   9      105.40       96.07      3.27 o 
   1   5   9      307.93      309.00      6.95 o 
   2   5   9      578.54      610.57     12.74 o 
   3   5   9        0.87        0.00      3.38 o 
   4   5   9        0.09        3.89      4.48 o 
 -11   6   9       48.78       57.54      5.39 o 
 -10   6   9        3.00        0.00      3.75 o 
  -9   6   9       22.11       23.37      3.11 o 
  -8   6   9     1708.44     1699.25     18.31 o 
  -7   6   9        2.95        1.53      1.97 o 
  -6   6   9       46.20       46.61      2.74 o 
  -5   6   9        4.12        4.57      1.73 o 
  -4   6   9      491.61      489.43      5.91 o 
  -3   6   9       36.10       34.95      2.02 o 
  -2   6   9      167.90      158.73      3.42 o 
  -1   6   9      249.60      244.85      4.90 o 
   0   6   9       23.58       29.92      2.79 o 
   1   6   9      367.44      364.78      8.70 o 
   2   6   9      416.56      414.11     17.66 o 
   3   6   9        2.44        1.80      4.19 o 
   4   6   9        9.49        3.55      4.69 o 
 -11   7   9        0.66        6.43      4.55 o 
 -10   7   9       61.01       53.95      4.34 o 
  -9   7   9        2.37        3.99      2.89 o 
  -8   7   9        6.05        5.97      2.84 o 
  -7   7   9       54.53       72.04      5.59 o 
  -6   7   9        2.72        6.09      2.30 o 
  -5   7   9      259.38      244.40      4.41 o 
  -4   7   9      513.47      532.75      7.89 o 
  -3   7   9        0.37        0.00      1.84 o 
  -2   7   9     1291.35     1271.28     16.96 o 
  -1   7   9       39.78       36.41      2.70 o 
   0   7   9       94.23      105.40      7.09 o 
   1   7   9        3.93        7.88      3.65 o 
   2   7   9       83.63       78.76      6.99 o 
   3   7   9       43.04       35.77      5.23 o 
   4   7   9        0.12        4.17      4.79 o 
 -10   8   9        2.73        1.06      3.60 o 
  -9   8   9      373.33      357.70      7.44 o 
  -8   8   9        0.74        0.00      3.21 o 
  -7   8   9      320.76      284.95      7.02 o 
  -6   8   9      209.78      214.46      5.65 o 
  -5   8   9      120.75      115.55      3.44 o 
  -4   8   9       16.99       17.01      2.23 o 
  -3   8   9       69.22       66.64      3.03 o 
  -2   8   9      288.67      292.65      7.09 o 
  -1   8   9      306.44      305.32      6.42 o 
   0   8   9      730.59      716.43     12.27 o 
   1   8   9       43.44       37.40      4.46 o 
   2   8   9       48.69       51.08      4.64 o 
   3   8   9        4.87        4.84      4.19 o 
 -10   9   9        6.37        2.42      4.22 o 
  -9   9   9      112.05      111.72     14.45 o 
  -8   9   9      133.38      107.90      4.71 o 
  -7   9   9        5.54        3.97      3.18 o 
  -6   9   9     1025.08     1019.46     14.34 o 
  -5   9   9       21.78       22.62      2.49 o 
  -4   9   9        3.51        3.39      2.13 o 
  -3   9   9      213.45      207.91      5.98 o 
  -2   9   9      230.65      218.32      5.05 o 
  -1   9   9        1.58        0.00      2.58 o 
   0   9   9        1.70        0.00      2.83 o 
   1   9   9      398.64      373.01     14.58 o 
   2   9   9       30.58       30.15      4.45 o 
   3   9   9       16.66        3.89      4.50 o 
 -10  10   9        1.53        2.92      4.84 o 
  -9  10   9        0.28        0.00      4.38 o 
  -8  10   9      182.73      192.79      6.48 o 
  -7  10   9        4.14        0.44      3.20 o 
  -6  10   9       78.47       87.35      4.70 o 
  -5  10   9        1.48        0.00      2.72 o 
  -4  10   9       87.27      110.50      3.74 o 
  -3  10   9       22.24       31.15      2.94 o 
  -2  10   9      105.51      107.74      4.36 o 
  -1  10   9        2.06        0.99      2.86 o 
   0  10   9      474.19      476.92      8.59 o 
   1  10   9        2.07        0.00      3.57 o 
   2  10   9        0.94        1.04      4.07 o 
   3  10   9       16.95       14.28      4.77 o 
  -9  11   9        0.44        4.73      4.80 o 
  -8  11   9        0.13        0.00      3.64 o 
  -7  11   9      116.80      115.07      7.32 o 
  -6  11   9        1.50        0.00      3.29 o 
  -5  11   9      254.78      240.88      6.31 o 
  -4  11   9       89.94       84.90      3.52 o 
  -3  11   9       20.05       13.95      2.61 o 
  -2  11   9      100.54      103.41      4.50 o 
  -1  11   9        6.80        8.26      3.19 o 
   0  11   9        4.02        1.67      3.91 o 
   1  11   9      165.66      144.27      6.25 o 
   2  11   9      252.63      269.50     14.38 o 
  -9  12   9        8.86        8.02      5.87 o 
  -8  12   9      244.27      236.36      8.14 o 
  -7  12   9        5.08        2.04      3.81 o 
  -6  12   9        1.03        2.90      4.13 o 
  -5  12   9      127.77      127.30      5.01 o 
  -4  12   9        0.17        0.00      2.54 o 
  -3  12   9      175.88      164.56      4.93 o 
  -2  12   9       47.01       32.32      4.47 o 
  -1  12   9       50.81       48.05      6.82 o 
   0  12   9      130.46      122.61      5.86 o 
   1  12   9        1.08        0.00      3.67 o 
  -8  13   9      104.27       92.74      5.97 o 
  -7  13   9       52.99       45.42      4.93 o 
  -6  13   9      177.78      167.71      7.19 o 
  -5  13   9        2.94        1.94      3.75 o 
  -4  13   9        8.48       16.61      3.82 o 
  -3  13   9       18.35       13.63      3.45 o 
  -2  13   9      348.73      322.72      9.77 o 
  -1  13   9        2.06        7.18      3.91 o 
   0  13   9        5.49        1.25      4.08 o 
   1  13   9        0.45        0.00      3.91 o 
  -7  14   9        9.65        7.46      4.51 o 
  -6  14   9      207.51      209.34      7.27 o 
  -5  14   9       85.74       87.51      5.45 o 
  -4  14   9      103.20      101.91      6.26 o 
  -3  14   9       54.05       71.17      5.11 o 
  -2  14   9        3.53        0.00      3.81 o 
  -1  14   9       12.98       17.59      4.40 o 
   0  14   9       30.51       33.97      4.93 o 
  -6  15   9       33.25       35.76      5.04 o 
  -5  15   9       58.75       65.45      4.93 o 
  -4  15   9       97.44      114.02      9.39 o 
  -3  15   9       49.86       51.48      5.10 o 
  -2  15   9       51.61       61.51      5.19 o 
 -12   0  10      395.79      427.25     16.79 o 
 -11   0  10      864.33      906.39     22.52 o 
 -10   0  10      343.05      321.49     12.06 o 
  -9   0  10     1453.57     1448.15     19.23 o 
  -8   0  10     2016.55     2103.53     22.93 o 
  -7   0  10      770.67      744.66     13.06 o 
  -6   0  10     1171.97     1161.94     13.63 o 
  -5   0  10       50.20       44.77      2.55 o 
  -4   0  10     7073.86     7133.71     66.45 o 
  -3   0  10     1967.24     1866.11     18.03 o 
  -2   0  10      241.06      225.41      5.18 o 
  -1   0  10     3169.83     3109.06     34.75 o 
   0   0  10      126.35      115.45      4.70 o 
   1   0  10      352.55      330.87      7.96 o 
   2   0  10     1536.72     1531.11     20.41 o 
   3   0  10       10.87        0.00      6.55 o 
 -12   1  10      637.96      621.19     13.97 o 
 -11   1  10       59.09       74.74      4.86 o 
 -10   1  10      703.95      737.04      9.68 o 
  -9   1  10       34.52       28.65      2.96 o 
  -8   1  10      474.93      459.16      5.88 o 
  -7   1  10     1348.92     1360.96     11.16 o 
  -6   1  10     1063.56     1063.42      9.02 o 
  -5   1  10      264.09      233.22      3.13 o 
  -4   1  10      636.01      665.68      5.85 o 
  -3   1  10     5656.28     5731.21     34.08 o 
  -2   1  10     3451.91     3304.69     21.84 o 
  -1   1  10      357.19      397.68      5.31 o 
   0   1  10      942.49      959.35     10.32 o 
   1   1  10      819.76      842.95     10.04 o 
   2   1  10      286.81      260.12      5.90 o 
   3   1  10      299.48      316.11      7.94 o 
 -12   2  10      565.77      585.33     13.44 o 
 -11   2  10      465.11      477.94      9.76 o 
 -10   2  10      112.26      100.10      4.81 o 
  -9   2  10     1292.88     1303.89     13.43 o 
  -8   2  10      864.85      834.30      8.97 o 
  -7   2  10     1216.82     1212.94     12.50 o 
  -6   2  10     4713.49     4743.02     32.16 o 
  -5   2  10        4.47        2.06      1.25 o 
  -4   2  10     4453.99     4403.21     28.19 o 
  -3   2  10     2993.15     2912.06     21.11 o 
  -2   2  10       10.65       14.75      1.66 o 
  -1   2  10     3248.06     3197.92     23.89 o 
   0   2  10      762.55      759.63      9.28 o 
   1   2  10      218.61      211.61      5.15 o 
   2   2  10      931.92      907.92     15.61 o 
   3   2  10      104.73       87.81      6.43 o 
   4   2  10      130.75      168.07     24.27 o 
 -12   3  10       43.45       36.99      7.94 o 
 -11   3  10       10.33        9.79      4.50 o 
 -10   3  10      847.87      858.22     13.52 o 
  -9   3  10       14.31       14.25      2.80 o 
  -8   3  10      325.73      324.31      5.74 o 
  -7   3  10     2002.95     1898.59     16.22 o 
  -6   3  10       68.18       67.01      2.38 o 
  -5   3  10     1985.99     1878.57     14.86 o 
  -4   3  10     1034.72     1040.79     10.42 o 
  -3   3  10      319.41      271.07      6.51 o 
  -2   3  10     3659.25     3533.34     32.05 o 
  -1   3  10       56.22       67.25      2.66 o 
   0   3  10      355.43      354.12      5.90 o 
   1   3  10      172.42      176.33      6.01 o 
   2   3  10      409.22      406.02      7.84 o 
   3   3  10      351.68      389.07      9.91 o 
   4   3  10        9.28        9.25      5.72 o 
 -11   4  10      591.24      607.25     15.79 o 
 -10   4  10        8.50        9.56      3.50 o 
  -9   4  10     1481.76     1471.53     16.16 o 
  -8   4  10     1139.82     1126.15     12.00 o 
  -7   4  10      545.43      534.08      6.63 o 
  -6   4  10     4939.42     4868.39     37.51 o 
  -5   4  10      935.61      956.29      8.97 o 
  -4   4  10      784.19      719.51      7.63 o 
  -3   4  10     3830.82     3718.71     28.57 o 
  -2   4  10      229.25      229.59      4.63 o 
  -1   4  10      949.71      892.80      9.72 o 
   0   4  10       59.88       62.28      3.29 o 
   1   4  10      117.68      126.75      4.79 o 
   2   4  10     1182.79     1162.60     14.06 o 
   3   4  10       32.27       23.94      4.85 o 
   4   4  10       45.34       54.87      6.92 o 
 -11   5  10       99.56       96.96      5.93 o 
 -10   5  10      918.75      923.72     12.39 o 
  -9   5  10       13.31       13.26      3.41 o 
  -8   5  10       24.13       26.09      2.74 o 
  -7   5  10     1805.70     1755.80     15.45 o 
  -6   5  10       25.34       19.49      2.21 o 
  -5   5  10     4769.19     4790.49     34.54 o 
  -4   5  10     1081.62     1071.01     16.75 o 
  -3   5  10       49.88       49.39      3.80 o 
  -2   5  10     3443.64     3347.90     32.99 o 
  -1   5  10      320.55      321.30      6.07 o 
   0   5  10     2001.01     1992.32     24.55 o 
   1   5  10       20.59       13.37      3.76 o 
   2   5  10      436.45      440.92     13.68 o 
   3   5  10      121.83      146.67      7.29 o 
 -11   6  10     1401.89     1415.35     23.14 o 
 -10   6  10       17.25       19.23      4.22 o 
  -9   6  10     2295.66     2226.56     22.48 o 
  -8   6  10      843.93      756.89     11.06 o 
  -7   6  10      255.80      268.54      5.41 o 
  -6   6  10     8779.87     8807.44     80.37 o 
  -5   6  10        6.70        3.73      1.95 o 
  -4   6  10     2434.68     2460.41     24.98 o 
  -3   6  10     1522.44     1470.73     14.18 o 
  -2   6  10      265.18      267.16      5.20 o 
  -1   6  10     1362.01     1339.76     14.57 o 
   0   6  10      234.28      224.86      7.93 o 
   1   6  10      132.89      118.48      5.87 o 
   2   6  10      566.34      567.45     14.86 o 
   3   6  10        1.50        0.00      4.35 o 
 -11   7  10        0.69        9.24      4.58 o 
 -10   7  10      884.86      861.46     12.27 o 
  -9   7  10      129.68      124.57      5.29 o 
  -8   7  10      430.78      426.75      8.49 o 
  -7   7  10     1017.41     1016.42     12.16 o 
  -6   7  10      236.34      232.41      9.06 o 
  -5   7  10     2848.28     2797.53     22.67 o 
  -4   7  10      398.40      391.92      6.86 o 
  -3   7  10      873.66      842.93      9.83 o 
  -2   7  10      758.95      722.17     14.04 o 
  -1   7  10      238.02      234.63      6.80 o 
   0   7  10       74.79       61.40      8.17 o 
   1   7  10      439.72      427.06      9.92 o 
   2   7  10      222.00      223.79      7.98 o 
   3   7  10      332.88      346.54     10.14 o 
 -10   8  10       84.04       98.44      6.32 o 
  -9   8  10      479.19      486.94     12.37 o 
  -8   8  10      203.48      209.21      6.39 o 
  -7   8  10        4.27        3.25      3.09 o 
  -6   8  10     1022.57     1047.41     12.57 o 
  -5   8  10       97.26       93.49      3.36 o 
  -4   8  10     1776.69     1753.47     15.63 o 
  -3   8  10     1656.75     1568.99     26.37 o 
  -2   8  10        0.78        0.54      2.31 o 
  -1   8  10     1313.87     1287.62     16.31 o 
   0   8  10      173.73      172.50      5.91 o 
   1   8  10       63.01       62.32      6.72 o 
   2   8  10       64.27       65.67      5.73 o 
   3   8  10       15.75       11.26      5.11 o 
 -10   9  10      339.47      340.51      9.88 o 
  -9   9  10      173.40      203.45     10.58 o 
  -8   9  10      100.13       94.01      5.10 o 
  -7   9  10       14.48       15.77      3.58 o 
  -6   9  10      255.80      253.17      6.09 o 
  -5   9  10      273.25      256.56      5.22 o 
  -4   9  10      432.07      414.27      6.36 o 
  -3   9  10      741.30      678.91     11.50 o 
  -2   9  10      657.11      661.45     10.98 o 
  -1   9  10        6.65        6.49      3.03 o 
   0   9  10      872.62      829.37     14.48 o 
   1   9  10       62.46       73.90      7.12 o 
   2   9  10       12.63        9.09      4.95 o 
 -10  10  10        5.73        2.55      4.92 o 
  -9  10  10      330.04      361.98      8.90 o 
  -8  10  10      379.04      384.24      9.74 o 
  -7  10  10      336.28      330.35      8.05 o 
  -6  10  10      340.21      350.98      8.04 o 
  -5  10  10      226.25      208.27      4.96 o 
  -4  10  10     1459.36     1453.62     14.50 o 
  -3  10  10     2354.36     2267.76     27.65 o 
  -2  10  10      307.05      277.47      6.64 o 
  -1  10  10     1163.29     1141.57     17.09 o 
   0  10  10      193.11      209.12      6.81 o 
   1  10  10       46.08       38.44      5.33 o 
   2  10  10      248.85      239.86     10.70 o 
  -9  11  10      266.23      278.38      8.26 o 
  -8  11  10      222.48      235.71      7.32 o 
  -7  11  10      413.48      412.43     10.06 o 
  -6  11  10      626.77      588.13     10.62 o 
  -5  11  10     1501.20     1495.86     18.44 o 
  -4  11  10      157.09      174.37      5.97 o 
  -3  11  10      731.53      715.05     12.27 o 
  -2  11  10     1054.87     1001.76     16.39 o 
  -1  11  10       44.70       43.56      4.43 o 
   0  11  10      398.83      399.65     12.15 o 
   1  11  10      367.66      358.21     11.91 o 
  -8  12  10      254.02      278.72      8.34 o 
  -7  12  10      156.12      179.13      7.45 o 
  -6  12  10     1075.17     1122.79     21.82 o 
  -5  12  10      135.69      131.78      6.55 o 
  -4  12  10      950.00      913.43     11.23 o 
  -3  12  10      997.56      981.16     12.83 o 
  -2  12  10       11.76        7.10      3.81 o 
  -1  12  10      813.01      773.42     12.60 o 
   0  12  10      103.87      109.52      6.00 o 
   1  12  10      212.72      206.93      7.58 o 
  -8  13  10       99.06       92.07      6.04 o 
  -7  13  10      681.62      671.40     12.15 o 
  -6  13  10      211.72      211.79      8.04 o 
  -5  13  10      841.47      874.28     13.41 o 
  -4  13  10      303.76      277.87      8.87 o 
  -3  13  10      178.50      164.31      5.79 o 
  -2  13  10      141.84      155.69      6.84 o 
  -1  13  10       15.43       12.73      4.28 o 
   0  13  10      240.51      241.40      7.91 o 
  -7  14  10      245.46      256.90      8.34 o 
  -6  14  10      803.13      803.41     18.10 o 
  -5  14  10      152.17      166.53      9.71 o 
  -4  14  10      473.46      468.26     11.31 o 
  -3  14  10      256.85      268.82      7.39 o 
  -2  14  10       12.24        9.41      4.26 o 
  -1  14  10      326.75      319.60      8.94 o 
  -5  15  10      161.59      155.48      7.76 o 
  -4  15  10      282.47      266.28     10.63 o 
  -3  15  10      120.00      120.82      6.36 o 
 -12   1  11       63.38       59.60      8.02 o 
 -11   1  11        3.44        0.00      4.17 o 
 -10   1  11        4.79        5.88      3.00 o 
  -9   1  11      185.19      191.48      4.91 o 
  -8   1  11       68.44       63.94      3.14 o 
  -7   1  11      488.91      496.34      6.65 o 
  -6   1  11        7.25       11.75      1.91 o 
  -5   1  11        0.04        0.96      1.37 o 
  -4   1  11      496.22      529.02      5.67 o 
  -3   1  11       93.18       88.77      2.40 o 
  -2   1  11       42.94       47.77      2.61 o 
  -1   1  11       11.37        6.90      2.52 o 
   0   1  11        0.27        0.00      2.57 o 
   1   1  11        2.88        0.00      2.69 o 
   2   1  11        9.79        7.93      3.77 o 
   3   1  11        2.45        0.00      9.35 o 
 -12   2  11       98.96       81.62     10.07 o 
 -11   2  11       13.49        9.31      3.94 o 
 -10   2  11        8.60        4.09      3.00 o 
  -9   2  11       58.87       64.23      3.44 o 
  -8   2  11      448.20      451.60      6.68 o 
  -7   2  11        9.18       10.56      2.51 o 
  -6   2  11        0.91        3.03      1.79 o 
  -5   2  11      614.17      653.08      7.03 o 
  -4   2  11       24.52       21.86      1.87 o 
  -3   2  11        0.73        0.47      1.64 o 
  -2   2  11       21.52       21.44      2.65 o 
  -1   2  11      100.64      101.20      3.99 o 
   0   2  11       18.08       21.20      2.95 o 
   1   2  11       34.84       34.88      3.70 o 
   2   2  11      213.11      199.59      6.51 o 
   3   2  11        0.74        0.28      5.14 o 
 -12   3  11       15.62       17.89      5.19 o 
 -11   3  11        0.90        1.98      3.82 o 
 -10   3  11        2.74        0.00      3.22 o 
  -9   3  11      202.07      204.35      5.08 o 
  -8   3  11      430.09      440.51      8.22 o 
  -7   3  11        1.25        4.69      2.25 o 
  -6   3  11        3.40        2.68      1.78 o 
  -5   3  11      161.96      175.69      3.85 o 
  -4   3  11     1069.70     1104.39     10.39 o 
  -3   3  11      210.32      193.04      4.41 o 
  -2   3  11       18.16       19.25      2.44 o 
  -1   3  11        8.17        9.00      2.13 o 
   0   3  11       48.03       44.42      3.40 o 
   1   3  11       10.40        9.51      3.58 o 
   2   3  11       63.46       64.99      4.89 o 
   3   3  11       17.57        7.71      5.54 o 
 -11   4  11        0.68        0.00      4.23 o 
 -10   4  11        3.44        0.00      3.29 o 
  -9   4  11       34.88       40.13      4.09 o 
  -8   4  11       29.45       21.53      2.88 o 
  -7   4  11        5.38        1.78      2.08 o 
  -6   4  11       51.04       64.18      3.31 o 
  -5   4  11       75.92       82.63      2.96 o 
  -4   4  11       76.45       72.22      3.94 o 
  -3   4  11       72.60       75.65      3.02 o 
  -2   4  11      280.46      283.54      5.32 o 
  -1   4  11      229.12      241.18      5.58 o 
   0   4  11      163.82      152.92      5.53 o 
   1   4  11       31.44       23.79      5.28 o 
   2   4  11        0.21        0.00      4.90 o 
   3   4  11        1.22        0.00      5.44 o 
 -11   5  11       29.27       31.45      5.52 o 
 -10   5  11       71.49       78.33      4.54 o 
  -9   5  11      201.46      203.63      6.17 o 
  -8   5  11       86.41       85.32      4.15 o 
  -7   5  11      110.17      115.10      4.35 o 
  -6   5  11      120.82      117.99      3.66 o 
  -5   5  11       59.06       61.28      2.75 o 
  -4   5  11       49.02       51.68      2.59 o 
  -3   5  11       43.64       43.81      2.73 o 
  -2   5  11      126.93      128.86      3.85 o 
  -1   5  11        0.70        3.31      2.60 o 
   0   5  11       64.93       66.80      4.81 o 
   1   5  11       11.75       18.03      4.28 o 
   2   5  11        5.59        8.86      5.32 o 
   3   5  11       84.81       90.57      8.76 o 
 -11   6  11       48.24       56.60      6.13 o 
 -10   6  11        1.13        0.00      4.19 o 
  -9   6  11       14.33       16.47      4.69 o 
  -8   6  11       25.97       21.60      3.12 o 
  -7   6  11     2671.07     2628.13     25.28 o 
  -6   6  11       82.68       88.98      3.48 o 
  -5   6  11      329.65      338.76      7.92 o 
  -4   6  11       38.02       33.53      2.48 o 
  -3   6  11      211.96      212.37      5.70 o 
  -2   6  11      181.30      157.97      4.43 o 
  -1   6  11      177.87      174.01      5.08 o 
   0   6  11        9.42       10.25      3.86 o 
   1   6  11        8.69       10.14      4.15 o 
   2   6  11      270.81      263.66      8.74 o 
 -11   7  11       98.62       93.61      7.20 o 
 -10   7  11       63.64       55.26      5.48 o 
  -9   7  11      577.60      561.42     11.52 o 
  -8   7  11       46.22       51.99      4.13 o 
  -7   7  11       13.42       14.56      3.01 o 
  -6   7  11        1.53        1.45      2.50 o 
  -5   7  11     1274.04     1245.01     12.09 o 
  -4   7  11       54.17       50.52      2.85 o 
  -3   7  11       35.09       32.13      2.82 o 
  -2   7  11      429.88      442.72      9.13 o 
  -1   7  11      112.51       94.50      4.71 o 
   0   7  11      214.28      208.47      8.79 o 
   1   7  11        9.78        5.88      4.30 o 
   2   7  11       24.23       24.86      5.06 o 
 -10   8  11      150.36      150.45      7.17 o 
  -9   8  11        2.50        5.47      5.04 o 
  -8   8  11      134.46      129.66      6.15 o 
  -7   8  11        0.87        0.26      3.14 o 
  -6   8  11     3107.54     3003.62     26.31 o 
  -5   8  11      815.67      775.71      8.98 o 
  -4   8  11        2.04        2.39      2.28 o 
  -3   8  11        1.79        0.69      2.40 o 
  -2   8  11       74.05       74.23      3.64 o 
  -1   8  11      377.88      389.85      7.69 o 
   0   8  11       98.48      109.23      5.37 o 
   1   8  11       27.09       25.95      4.96 o 
   2   8  11       92.72      103.83      6.76 o 
 -10   9  11       18.16        9.88      4.99 o 
  -9   9  11      111.95      119.52      6.58 o 
  -8   9  11       81.25       85.87      7.36 o 
  -7   9  11       35.89       39.75      4.13 o 
  -6   9  11       81.74       78.75      3.84 o 
  -5   9  11       39.60       31.47      2.93 o 
  -4   9  11      114.90      104.95      3.80 o 
  -3   9  11      125.66      110.46      4.25 o 
  -2   9  11      380.88      376.02      7.51 o 
  -1   9  11       92.45       80.20      4.47 o 
   0   9  11      277.73      273.36      8.45 o 
   1   9  11      124.99      131.94      6.98 o 
 -10  10  11       12.48       10.21      5.21 o 
  -9  10  11       35.87       38.11      5.35 o 
  -8  10  11        0.07        0.00      4.03 o 
  -7  10  11        1.26        5.22      3.60 o 
  -6  10  11       98.41       93.83      4.56 o 
  -5  10  11      142.69      129.38      4.18 o 
  -4  10  11        5.12        6.62      2.63 o 
  -3  10  11       69.77       58.30      3.59 o 
  -2  10  11       29.28       33.36      3.75 o 
  -1  10  11       77.45       68.77      4.98 o 
   0  10  11       58.71       57.21      5.02 o 
   1  10  11       64.21       64.16      5.47 o 
  -9  11  11        0.16        0.00      4.27 o 
  -8  11  11       39.77       41.97      5.36 o 
  -7  11  11      101.76      105.93      6.29 o 
  -6  11  11       60.47       62.37      4.78 o 
  -5  11  11       47.24       46.10      3.64 o 
  -4  11  11       54.93       49.16      3.41 o 
  -3  11  11       33.39       34.46      4.15 o 
  -2  11  11        3.13        0.00      3.69 o 
  -1  11  11        4.21        5.09      3.99 o 
   0  11  11       30.57       25.09      4.66 o 
  -8  12  11        4.05        0.00      5.18 o 
  -7  12  11        7.79        9.87      4.58 o 
  -6  12  11       22.78       23.38      4.33 o 
  -5  12  11       22.33        9.77      3.91 o 
  -4  12  11        3.95        1.77      3.05 o 
  -3  12  11      148.89      144.92      5.55 o 
  -2  12  11       93.18       78.59      5.33 o 
  -1  12  11       19.62       21.24      4.55 o 
   0  12  11        0.61        0.00      4.29 o 
  -7  13  11        0.95        7.36      5.13 o 
  -6  13  11        3.07        1.47      4.14 o 
  -5  13  11        5.74        8.46      4.14 o 
  -4  13  11        4.08        7.37      3.67 o 
  -3  13  11      163.19      155.46      7.77 o 
  -2  13  11        7.66       12.13      4.39 o 
  -1  13  11        7.75        9.25      4.47 o 
  -6  14  11       84.26       91.76      6.02 o 
  -5  14  11       29.78       28.53      5.46 o 
  -4  14  11       73.72       89.56      8.53 o 
  -3  14  11        8.91        4.10      3.92 o 
 -12   0  12      254.77      243.88     13.36 o 
 -11   0  12       17.65       23.30      5.90 o 
 -10   0  12     1668.51     1650.31     25.20 o 
  -9   0  12      402.72      390.67     15.24 o 
  -8   0  12      620.50      624.86     12.33 o 
  -7   0  12      157.82      141.80      7.16 o 
  -6   0  12      142.59      154.62      5.76 o 
  -5   0  12     5689.68     5662.09     68.80 o 
  -4   0  12     1966.77     2008.12     22.84 o 
  -3   0  12      686.41      688.78      9.62 o 
  -2   0  12     1331.54     1316.97     19.93 o 
  -1   0  12      207.43      225.85     10.43 o 
   0   0  12      205.07      196.44     10.08 o 
   1   0  12      340.24      368.12     10.94 o 
   2   0  12      326.90      289.54     18.70 o 
 -12   1  12       63.07       59.18      6.96 o 
 -11   1  12      965.75      991.14     17.71 o 
 -10   1  12      338.41      286.71      6.86 o 
  -9   1  12      777.66      823.03     10.66 o 
  -8   1  12     1313.01     1350.47     13.46 o 
  -7   1  12      215.80      229.24      5.10 o 
  -6   1  12     3499.38     3520.36     34.25 o 
  -5   1  12      939.50      929.64     12.38 o 
  -4   1  12     1679.94     1660.72     15.21 o 
  -3   1  12     1722.60     1729.91     15.16 o 
  -2   1  12        4.33        4.77      3.22 o 
  -1   1  12      543.95      522.43      8.10 o 
   0   1  12      513.99      543.21      8.72 o 
   1   1  12        4.50        3.01      3.61 o 
   2   1  12      223.58      224.24     10.93 o 
 -12   2  12      156.82      149.33     11.12 o 
 -11   2  12       32.88       37.15      4.89 o 
 -10   2  12      818.59      913.50     11.09 o 
  -9   2  12      311.90      296.23      6.01 o 
  -8   2  12      878.21      920.95     11.12 o 
  -7   2  12      668.25      649.15      8.59 o 
  -6   2  12       78.12       77.56      2.95 o 
  -5   2  12     1796.83     1760.79     16.13 o 
  -4   2  12      945.26      914.86     10.81 o 
  -3   2  12     1298.39     1272.30     13.81 o 
  -2   2  12     1904.78     1866.38     21.55 o 
  -1   2  12      108.35      124.40      4.45 o 
   0   2  12      408.36      415.08      7.65 o 
   1   2  12       34.97       41.54      4.38 o 
   2   2  12       66.63       67.41      5.86 o 
 -12   3  12      442.44      463.04     11.86 o 
 -11   3  12      302.52      320.59      9.20 o 
 -10   3  12      319.85      307.39      8.59 o 
  -9   3  12     1795.23     1866.22     19.09 o 
  -8   3  12      497.53      485.10      7.64 o 
  -7   3  12      126.68      138.10      3.84 o 
  -6   3  12     2486.13     2512.00     30.76 o 
  -5   3  12      170.44      158.25      4.37 o 
  -4   3  12      691.98      648.69      9.97 o 
  -3   3  12      847.11      818.10     10.28 o 
  -2   3  12       14.50       17.25      3.23 o 
  -1   3  12      763.29      743.98     10.10 o 
   0   3  12      124.57      129.11      5.35 o 
   1   3  12      154.85      159.70      6.91 o 
   2   3  12      149.52      149.40      8.10 o 
 -11   4  12      758.51      756.48     13.29 o 
 -10   4  12      356.19      357.33      8.52 o 
  -9   4  12       11.99        8.10      3.04 o 
  -8   4  12      404.57      413.37      9.33 o 
  -7   4  12      771.02      723.47     10.67 o 
  -6   4  12      144.06      159.66      6.00 o 
  -5   4  12     1304.00     1256.24     11.85 o 
  -4   4  12      597.91      612.60      7.34 o 
  -3   4  12      932.03      918.95     13.55 o 
  -2   4  12     1614.87     1588.74     17.22 o 
  -1   4  12      171.07      154.80      5.35 o 
   0   4  12     1683.98     1664.68     51.69 o 
   1   4  12      146.72      163.46      8.11 o 
   2   4  12       15.59       25.39      6.05 o 
 -11   5  12      894.63      894.63     16.44 o 
 -10   5  12      287.95      265.91      7.53 o 
  -9   5  12     1509.92     1505.65     20.76 o 
  -8   5  12     1100.20     1071.69     12.85 o 
  -7   5  12      355.59      393.11      6.52 o 
  -6   5  12      908.58      907.50     10.34 o 
  -5   5  12        2.70        2.74      2.05 o 
  -4   5  12      788.22      792.56     10.88 o 
  -3   5  12      153.68      156.00      4.26 o 
  -2   5  12      696.69      688.96      8.87 o 
  -1   5  12     2237.18     2180.68     25.30 o 
   0   5  12      273.98      294.36     11.68 o 
   1   5  12      280.15      262.62     10.03 o 
   2   5  12      202.08      215.02      9.56 o 
 -11   6  12      100.75      109.09      7.05 o 
 -10   6  12      654.97      645.61     14.68 o 
  -9   6  12      204.40      209.72      8.43 o 
  -8   6  12      120.30      138.89      4.80 o 
  -7   6  12     1759.04     1726.97     18.20 o 
  -6   6  12      417.88      382.82      6.12 o 
  -5   6  12     1781.73     1815.00     23.14 o 
  -4   6  12      212.15      219.32      5.71 o 
  -3   6  12     1454.73     1438.34     14.54 o 
  -2   6  12      501.79      511.40     11.05 o 
  -1   6  12      132.99      134.64      5.38 o 
   0   6  12      992.84      971.94     16.30 o 
   1   6  12        7.23       18.06      6.23 o 
   2   6  12       17.73       16.90      6.21 o 
 -11   7  12      599.38      638.45     15.38 o 
 -10   7  12      147.48      147.72      8.76 o 
  -9   7  12      935.08      936.05     16.79 o 
  -8   7  12      568.09      557.15      9.97 o 
  -7   7  12      604.20      575.15      9.00 o 
  -6   7  12     3943.28     3876.36     30.67 o 
  -5   7  12       21.82       21.19      2.66 o 
  -4   7  12      920.02      912.04     10.87 o 
  -3   7  12      761.27      779.33      9.76 o 
  -2   7  12       27.25       25.58      3.03 o 
  -1   7  12      341.74      344.10      7.40 o 
   0   7  12        5.03        2.45      3.71 o 
   1   7  12        3.97        5.09      4.56 o 
 -10   8  12      696.58      676.26     15.51 o 
  -9   8  12      396.69      376.05      9.79 o 
  -8   8  12      522.44      494.88      9.72 o 
  -7   8  12       89.91      103.77      4.57 o 
  -6   8  12      820.46      813.38     10.21 o 
  -5   8  12      969.07      950.83     10.48 o 
  -4   8  12      219.11      234.36      5.62 o 
  -3   8  12      845.19      822.95     10.30 o 
  -2   8  12      644.36      605.11     12.39 o 
  -1   8  12      172.73      183.71      6.37 o 
   0   8  12      563.32      560.58     12.70 o 
   1   8  12       79.73       95.79      6.56 o 
 -10   9  12        7.95       18.65      6.16 o 
  -9   9  12      574.79      555.36     13.69 o 
  -8   9  12      232.48      270.91      8.72 o 
  -7   9  12        1.29        0.00      3.42 o 
  -6   9  12      337.97      371.08      6.95 o 
  -5   9  12       92.53       92.24      3.82 o 
  -4   9  12     1053.30     1002.13     11.03 o 
  -3   9  12      893.18      900.51     18.99 o 
  -2   9  12        1.63        2.55      3.57 o 
  -1   9  12      537.32      550.96     10.46 o 
   0   9  12       22.32       21.20      4.50 o 
  -9  10  12       69.83       75.86      6.30 o 
  -8  10  12      242.27      241.64      8.35 o 
  -7  10  12      583.26      590.80     12.06 o 
  -6  10  12      105.37       91.33      4.33 o 
  -5  10  12      345.18      367.73      6.59 o 
  -4  10  12      381.64      383.15      7.19 o 
  -3  10  12      330.75      285.23      7.69 o 
  -2  10  12      941.68      985.49     17.02 o 
  -1  10  12       79.66       74.49      7.69 o 
   0  10  12       11.61       12.59      4.58 o 
  -9  11  12      450.31      497.70     11.98 o 
  -8  11  12      318.89      326.77      9.82 o 
  -7  11  12        1.04        0.04      4.28 o 
  -6  11  12      476.98      479.15      9.81 o 
  -5  11  12       40.24       46.23      3.79 o 
  -4  11  12      418.33      408.07      7.58 o 
  -3  11  12     1718.62     1609.94     19.95 o 
  -2  11  12        3.62        0.00      3.82 o 
  -1  11  12      416.99      408.26      9.62 o 
  -8  12  12      189.79      194.68      8.27 o 
  -7  12  12      609.86      608.00     12.88 o 
  -6  12  12       95.22       85.37      5.91 o 
  -5  12  12      622.21      627.81     11.20 o 
  -4  12  12      209.63      205.84      6.41 o 
  -3  12  12      258.96      247.88      7.63 o 
  -2  12  12      505.89      535.83     14.81 o 
  -7  13  12        7.23        5.11      6.33 o 
  -6  13  12      521.98      540.40     14.16 o 
  -5  13  12       34.05       28.47      5.30 o 
  -4  13  12      396.93      391.65      8.65 o 
  -3  13  12      263.54      273.67      8.75 o 
 -12   1  13        2.03        0.00      4.76 o 
 -11   1  13        5.90        2.53      3.84 o 
 -10   1  13       12.43        2.72      3.46 o 
  -9   1  13      237.94      231.19      6.52 o 
  -8   1  13        0.31        0.00      3.26 o 
  -7   1  13       73.95       72.74      4.31 o 
  -6   1  13      360.22      387.46      7.18 o 
  -5   1  13        0.74        1.71      2.41 o 
  -4   1  13        0.91        0.00      2.42 o 
  -3   1  13       60.39       67.45      3.33 o 
  -2   1  13       15.50       11.64      3.37 o 
  -1   1  13      316.02      317.35      8.73 o 
   0   1  13       38.07       27.94      4.72 o 
   1   1  13        2.00        0.00      5.25 o 
 -12   2  13       10.14        0.11      4.96 o 
 -11   2  13       14.80       10.23      4.68 o 
 -10   2  13        2.81        0.97      3.67 o 
  -9   2  13      201.58      190.47      5.84 o 
  -8   2  13       15.86       16.86      2.92 o 
  -7   2  13      122.40      115.66      4.34 o 
  -6   2  13        0.87        1.59      2.78 o 
  -5   2  13      299.67      317.47      6.20 o 
  -4   2  13       65.36       64.84      3.47 o 
  -3   2  13       90.62      105.01      5.07 o 
  -2   2  13       17.42       19.16      3.20 o 
  -1   2  13      146.42      142.23      6.06 o 
   0   2  13        3.21        0.01      4.17 o 
   1   2  13        9.26        0.00      6.27 o 
 -11   3  13        0.01        0.00      5.30 o 
 -10   3  13       17.30       17.31      3.56 o 
  -9   3  13       44.71       43.68      3.61 o 
  -8   3  13        0.03        2.18      3.01 o 
  -7   3  13        0.10        0.00      2.33 o 
  -6   3  13       15.53       13.08      2.39 o 
  -5   3  13        0.02        2.28      2.54 o 
  -4   3  13       72.55       76.47      3.91 o 
  -3   3  13      475.72      474.84      7.83 o 
  -2   3  13        3.55        0.00      3.15 o 
  -1   3  13       35.97       40.96      3.74 o 
   0   3  13        8.03        5.78      3.46 o 
   1   3  13        6.67        5.46      4.80 o 
 -11   4  13       40.77       46.18      5.67 o 
 -10   4  13       63.52       51.30      4.55 o 
  -9   4  13       19.76       13.29      3.67 o 
  -8   4  13        2.43        1.39      3.16 o 
  -7   4  13      273.32      258.85      7.46 o 
  -6   4  13       28.94       29.84      2.72 o 
  -5   4  13      110.48      120.31      4.34 o 
  -4   4  13        3.84        4.75      2.74 o 
  -3   4  13       26.95       26.57      3.17 o 
  -2   4  13       48.59       42.28      4.03 o 
  -1   4  13        0.86        0.00      3.45 o 
   0   4  13       43.51       36.62      5.09 o 
   1   4  13        7.05        2.55      5.45 o 
 -11   5  13       16.82       20.78      6.95 o 
 -10   5  13       21.95       19.04      4.77 o 
  -9   5  13       67.54       72.49      5.00 o 
  -8   5  13      210.72      221.75      5.94 o 
  -7   5  13      114.97      113.50      4.04 o 
  -6   5  13      120.12      126.52      5.80 o 
  -5   5  13       68.48       63.14      3.07 o 
  -4   5  13      537.92      560.44      7.35 o 
  -3   5  13      324.65      310.93      6.66 o 
  -2   5  13       50.76       49.77      4.50 o 
  -1   5  13       80.62       79.69      6.31 o 
   0   5  13       12.36       10.94      4.69 o 
   1   5  13        5.86        5.20      5.79 o 
 -11   6  13        5.57        0.00      5.85 o 
 -10   6  13       17.39       10.86      5.65 o 
  -9   6  13        3.47        3.94      4.12 o 
  -8   6  13      423.40      430.09      8.95 o 
  -7   6  13      227.03      233.51      7.64 o 
  -6   6  13        1.05        1.17      2.39 o 
  -5   6  13      119.56      119.73      3.83 o 
  -4   6  13      334.97      322.41      5.78 o 
  -3   6  13       25.02       31.35      3.09 o 
  -2   6  13       77.24       73.96      4.55 o 
  -1   6  13      146.75      133.77      6.67 o 
   0   6  13        9.23       10.27      4.83 o 
   1   6  13        1.65        0.00      5.63 o 
 -11   7  13       11.37       10.74      6.25 o 
 -10   7  13        2.92        3.50      5.66 o 
  -9   7  13        3.46        2.14      3.71 o 
  -8   7  13       97.33       94.18      4.57 o 
  -7   7  13        6.88       11.21      3.17 o 
  -6   7  13       99.53       97.40      4.51 o 
  -5   7  13       33.25       41.68      3.86 o 
  -4   7  13      213.47      222.70      5.17 o 
  -3   7  13       14.60       15.17      2.97 o 
  -2   7  13       37.82       34.23      3.77 o 
  -1   7  13       27.22       25.96      4.30 o 
   0   7  13       49.02       41.82      5.62 o 
 -10   8  13       15.34       18.12      6.09 o 
  -9   8  13      193.19      190.78      7.62 o 
  -8   8  13       12.83       11.67      3.84 o 
  -7   8  13       18.61       23.81      3.57 o 
  -6   8  13       12.93        7.34      2.73 o 
  -5   8  13      108.79      110.00      4.04 o 
  -4   8  13      180.40      176.36      6.31 o 
  -3   8  13      152.86      145.23      4.78 o 
  -2   8  13       59.84       57.30      4.72 o 
  -1   8  13        7.28        6.58      4.05 o 
   0   8  13      366.93      369.57     10.50 o 
 -10   9  13       98.63       99.82      8.15 o 
  -9   9  13        1.15        4.90      4.62 o 
  -8   9  13        0.00        0.00      4.20 o 
  -7   9  13      882.70      831.15     12.74 o 
  -6   9  13      186.03      177.70      5.28 o 
  -5   9  13        2.13        0.00      2.72 o 
  -4   9  13        1.17        2.87      2.79 o 
  -3   9  13       73.20       92.25      5.23 o 
  -2   9  13        7.71        6.75      4.01 o 
  -1   9  13       26.72       22.63      4.52 o 
  -9  10  13        0.79        0.00      4.79 o 
  -8  10  13       76.76       83.04      6.24 o 
  -7  10  13        1.48        0.00      4.20 o 
  -6  10  13      117.94      108.78      5.07 o 
  -5  10  13      127.45      129.53      4.86 o 
  -4  10  13       19.39       22.53      3.52 o 
  -3  10  13        9.75       13.05      4.05 o 
  -2  10  13       39.11       42.28      4.82 o 
  -1  10  13        4.01        3.62      4.23 o 
  -8  11  13        4.48        7.31      5.03 o 
  -7  11  13       69.57       74.14      6.11 o 
  -6  11  13       42.49       48.62      4.81 o 
  -5  11  13        0.30        0.00      3.12 o 
  -4  11  13       80.14       78.19      4.86 o 
  -3  11  13        2.96        4.30      4.07 o 
  -2  11  13        0.97        0.04      4.18 o 
  -7  12  13        0.33        0.00      4.72 o 
  -6  12  13       22.57       25.68      4.74 o 
  -5  12  13       16.54       20.04      4.10 o 
  -4  12  13        1.15        0.00      3.73 o 
  -3  12  13       41.82       37.68      4.51 o 
 -12   0  14       16.98       13.05      6.39 o 
 -11   0  14      483.19      492.21     22.08 o 
 -10   0  14      306.31      297.04     11.90 o 
  -9   0  14     1187.07     1201.71     23.73 o 
  -8   0  14     2018.71     2019.54     34.49 o 
  -7   0  14      170.30      193.71     11.91 o 
  -6   0  14     1644.37     1685.36     36.87 o 
  -5   0  14      879.44      864.71     27.48 o 
  -4   0  14      848.12      821.85     19.50 o 
  -3   0  14      981.65      970.69     21.90 o 
  -2   0  14      337.65      325.23     12.75 o 
  -1   0  14       14.56        2.56      8.66 o 
   0   0  14      115.85      127.97      9.78 o 
   1   0  14       11.99       14.08      7.39 o 
 -11   1  14      240.10      247.98      7.63 o 
 -10   1  14      683.29      657.63     11.90 o 
  -9   1  14      440.28      406.68      9.11 o 
  -8   1  14      824.08      874.34     13.38 o 
  -7   1  14      598.96      623.11     10.71 o 
  -6   1  14      161.15      163.17      6.72 o 
  -5   1  14     2586.56     2630.36     57.58 o 
  -4   1  14     1632.00     1647.61     22.54 o 
  -3   1  14      402.23      382.92      9.94 o 
  -2   1  14      219.86      230.81      8.01 o 
  -1   1  14      252.89      258.86      8.56 o 
   0   1  14      331.68      353.57     16.31 o 
   1   1  14       91.14      108.38      8.11 o 
 -11   2  14      521.42      514.98     10.19 o 
 -10   2  14      332.60      312.06      9.84 o 
  -9   2  14      786.75      810.68     13.05 o 
  -8   2  14      542.59      506.35     11.62 o 
  -7   2  14        0.89        0.00      3.83 o 
  -6   2  14      946.01      969.96     14.57 o 
  -5   2  14       60.19       62.45      3.68 o 
  -4   2  14      563.51      556.65      8.57 o 
  -3   2  14      848.40      830.22     10.95 o 
  -2   2  14       66.38       70.67      4.74 o 
  -1   2  14       96.52      101.03      7.43 o 
   0   2  14      170.82      182.80      9.78 o 
 -11   3  14      372.03      352.16     10.03 o 
 -10   3  14      469.12      451.41     10.06 o 
  -9   3  14      704.19      683.81     12.29 o 
  -8   3  14      866.76      903.21     17.46 o 
  -7   3  14      341.14      341.00      8.41 o 
  -6   3  14      171.66      180.07      5.74 o 
  -5   3  14      604.36      607.67      9.04 o 
  -4   3  14     1360.00     1378.89     15.42 o 
  -3   3  14      441.09      431.04      9.27 o 
  -2   3  14     1138.01     1163.45     17.91 o 
  -1   3  14        0.55        0.00      4.16 o 
   0   3  14      376.82      402.95     12.38 o 
 -11   4  14      738.83      733.50     16.26 o 
 -10   4  14       16.90        9.37      3.93 o 
  -9   4  14      595.31      613.76     10.51 o 
  -8   4  14     1426.84     1452.97     16.20 o 
  -7   4  14       39.44       43.64      3.25 o 
  -6   4  14      418.82      430.38      7.67 o 
  -5   4  14      185.13      198.00      5.79 o 
  -4   4  14       13.01       14.07      3.13 o 
  -3   4  14      580.39      595.69      9.27 o 
  -2   4  14        0.33        0.00      3.17 o 
  -1   4  14      683.39      689.47     11.41 o 
   0   4  14      120.73      122.22      6.80 o 
 -11   5  14       54.46       49.73      6.97 o 
 -10   5  14      534.03      550.28     16.77 o 
  -9   5  14      402.41      398.79     10.46 o 
  -8   5  14       36.03       43.56      3.69 o 
  -7   5  14      681.51      676.98      9.11 o 
  -6   5  14      180.96      171.20      5.63 o 
  -5   5  14      624.74      639.18     10.43 o 
  -4   5  14      250.48      246.62      6.34 o 
  -3   5  14      894.73      873.94     16.31 o 
  -2   5  14      681.58      694.32     10.45 o 
  -1   5  14       22.35       24.78      6.06 o 
   0   5  14      210.85      219.82     10.66 o 
 -11   6  14      539.78      562.22     14.56 o 
 -10   6  14       19.73       21.85      5.97 o 
  -9   6  14       89.87      103.11      6.09 o 
  -8   6  14      493.26      499.35      8.72 o 
  -7   6  14       57.04       60.10      3.99 o 
  -6   6  14      509.01      527.43      7.57 o 
  -5   6  14        7.38        7.07      2.61 o 
  -4   6  14      164.85      152.65      5.21 o 
  -3   6  14      199.47      203.25      7.71 o 
  -2   6  14       45.18       49.66      4.13 o 
  -1   6  14      315.01      332.45      9.92 o 
   0   6  14      143.91      151.27      8.34 o 
 -10   7  14      451.76      462.55     13.14 o 
  -9   7  14       33.45       44.50      5.48 o 
  -8   7  14       37.84       41.20      3.94 o 
  -7   7  14     1607.90     1601.46     19.99 o 
  -6   7  14        7.59        3.82      2.74 o 
  -5   7  14      819.18      819.46      9.79 o 
  -4   7  14      124.92      123.84      4.24 o 
  -3   7  14      210.47      214.70      7.57 o 
  -2   7  14      982.12      978.93     16.07 o 
  -1   7  14        0.24        2.99      4.96 o 
 -10   8  14      111.45       94.80      7.92 o 
  -9   8  14      590.72      596.27     12.51 o 
  -8   8  14      629.21      598.89     12.14 o 
  -7   8  14       47.87       53.49      4.25 o 
  -6   8  14      902.33      925.37     13.25 o 
  -5   8  14      228.26      244.74      5.67 o 
  -4   8  14      630.24      639.25      9.27 o 
  -3   8  14      511.73      490.88     10.37 o 
  -2   8  14       26.40       29.37      4.49 o 
  -1   8  14      101.44      106.06      6.93 o 
  -9   9  14       97.91       98.11      6.62 o 
  -8   9  14      953.33      948.14     16.14 o 
  -7   9  14     1040.74     1048.01     15.71 o 
  -6   9  14        3.54        1.65      3.23 o 
  -5   9  14      530.35      561.65      9.65 o 
  -4   9  14      326.64      318.25      6.95 o 
  -3   9  14      291.80      270.78      7.94 o 
  -2   9  14      205.56      225.16      7.56 o 
  -9  10  14      287.00      307.75     13.10 o 
  -8  10  14      334.45      356.49     12.23 o 
  -7  10  14      114.27      120.16     11.15 o 
  -6  10  14      408.75      404.79      8.44 o 
  -5  10  14      266.01      272.21      6.66 o 
  -4  10  14       59.38       66.41      6.98 o 
  -3  10  14      206.73      223.13      7.42 o 
  -2  10  14        0.05        1.65      4.34 o 
  -8  11  14      566.27      557.67     12.82 o 
  -7  11  14       97.25      137.63      7.33 o 
  -6  11  14       27.92       26.97      4.24 o 
  -5  11  14       60.96       56.93      4.30 o 
  -4  11  14      254.81      266.32      7.46 o 
  -3  11  14      107.34      116.28      6.29 o 
 -11   1  15        0.08        1.48      4.68 o 
 -10   1  15        0.64        2.86      4.37 o 
  -9   1  15       88.06       94.95      7.17 o 
  -8   1  15       12.77        9.07      4.64 o 
  -7   1  15      137.41      145.02      6.90 o 
  -6   1  15      199.91      187.66     13.15 o 
  -5   1  15        6.53        6.42      4.71 o 
  -4   1  15        0.71        6.77      4.67 o 
  -3   1  15       44.18       45.02      5.19 o 
  -2   1  15      131.73      117.46      6.61 o 
  -1   1  15        4.72        0.00      4.72 o 
   0   1  15       54.54       56.75      8.31 o 
 -11   2  15      164.64      146.26      6.98 o 
 -10   2  15        8.33        4.25      5.19 o 
  -9   2  15      134.01      135.26      7.26 o 
  -8   2  15        5.10        3.82      4.68 o 
  -7   2  15       55.33       51.36      5.41 o 
  -6   2  15        0.48        4.50      3.88 o 
  -5   2  15        0.73        1.42      3.26 o 
  -4   2  15      248.90      255.01      7.99 o 
  -3   2  15       33.63       42.02      5.86 o 
  -2   2  15       74.60       71.41      5.91 o 
  -1   2  15        1.15        0.00      4.78 o 
 -11   3  15        0.23        0.00      5.58 o 
 -10   3  15       15.29        7.58      5.39 o 
  -9   3  15      195.75      197.74      8.31 o 
  -8   3  15       21.27       25.55      5.26 o 
  -7   3  15       36.34       31.75      4.53 o 
  -6   3  15      294.96      282.84      9.06 o 
  -5   3  15       32.72       36.01      3.59 o 
  -4   3  15        4.59        8.53      3.19 o 
  -3   3  15       35.00       45.97      3.92 o 
  -2   3  15        0.50        4.16      4.35 o 
  -1   3  15       11.75       19.49      5.89 o 
 -11   4  15        0.53        0.00      5.55 o 
 -10   4  15      171.71      176.39      7.34 o 
  -9   4  15      227.45      213.00      8.56 o 
  -8   4  15       86.81       78.79      6.36 o 
  -7   4  15       12.96       10.13      3.64 o 
  -6   4  15        2.34        0.00      3.09 o 
  -5   4  15      156.47      165.98      5.30 o 
  -4   4  15      318.73      336.19      7.33 o 
  -3   4  15        0.24        0.00      3.24 o 
  -2   4  15        0.34        0.00      3.45 o 
  -1   4  15        3.14        0.00      5.35 o 
 -11   5  15        5.33       12.80      6.13 o 
 -10   5  15       32.22       17.63      5.91 o 
  -9   5  15       12.47        9.35      3.97 o 
  -8   5  15       71.41       72.04      4.76 o 
  -7   5  15        4.30        1.08      5.22 o 
  -6   5  15       13.50        5.24      3.28 o 
  -5   5  15       97.17       93.93      4.60 o 
  -4   5  15       27.05       23.20      3.67 o 
  -3   5  15      222.44      221.39      6.27 o 
  -2   5  15        0.82        0.09      3.90 o 
  -1   5  15       20.28       16.60      5.19 o 
 -10   6  15       23.51       18.63      6.13 o 
  -9   6  15        6.49        4.32      3.57 o 
  -8   6  15      127.28      135.11      5.24 o 
  -7   6  15        0.35        0.00      2.85 o 
  -6   6  15       51.52       56.07      4.22 o 
  -5   6  15        9.75       10.12      3.46 o 
  -4   6  15      129.47      133.36      5.29 o 
  -3   6  15       10.41       11.70      4.02 o 
  -2   6  15        0.50        4.40      4.77 o 
  -1   6  15       15.29        5.04      5.06 o 
 -10   7  15        1.38        0.00      5.76 o 
  -9   7  15        7.16        1.16      4.48 o 
  -8   7  15      131.05      116.45      5.70 o 
  -7   7  15        5.33        2.40      3.95 o 
  -6   7  15        4.26        0.71      2.86 o 
  -5   7  15        6.26        0.05      3.45 o 
  -4   7  15        1.30        3.65      3.89 o 
  -3   7  15        0.44        0.00      3.89 o 
  -2   7  15       27.60       43.68      6.83 o 
  -9   8  15       29.56       15.48      6.36 o 
  -8   8  15        7.35        6.14      4.13 o 
  -7   8  15        3.11        5.10      3.94 o 
  -6   8  15        0.64        1.32      3.24 o 
  -5   8  15       70.63       65.92      6.07 o 
  -4   8  15       12.36        5.86      4.23 o 
  -3   8  15       25.14       29.61      8.07 o 
  -2   8  15       35.16       35.33      5.67 o 
  -9   9  15      104.20       92.38      6.71 o 
  -8   9  15       18.42       10.21      4.93 o 
  -7   9  15      180.60      171.53      6.07 o 
  -6   9  15       10.72       11.72      3.55 o 
  -5   9  15        6.09        8.35      3.45 o 
  -4   9  15       91.26      102.25      5.29 o 
  -3   9  15       16.00       13.41      5.26 o 
  -8  10  15      229.65      175.21      9.32 o 
  -7  10  15      623.77      574.51     12.70 o 
  -6  10  15        1.53        0.68      3.51 o 
  -5  10  15        2.71        3.96      4.03 o 
  -4  10  15       40.81       38.17      4.72 o 
 -11   0  16      168.06      200.61     14.72 o 
 -10   0  16      528.80      541.82     23.99 o 
  -9   0  16      196.99      194.33      9.90 o 
  -8   0  16      108.89      128.63     12.93 o 
  -7   0  16      736.39      754.95     26.75 o 
  -6   0  16      170.61      194.90     14.39 o 
  -5   0  16      447.56      436.30     20.49 o 
  -4   0  16      480.68      496.84     16.17 o 
  -3   0  16      125.16      106.56      9.53 o 
  -2   0  16      194.03      168.87     10.97 o 
 -11   1  16      495.84      553.95     11.88 o 
 -10   1  16       43.55       46.74      7.11 o 
  -9   1  16      499.35      490.58     12.35 o 
  -8   1  16      689.65      700.50     14.47 o 
  -7   1  16      157.54      146.07      9.40 o 
  -6   1  16      640.92      647.56     17.42 o 
  -5   1  16       18.40        9.95      5.24 o 
  -4   1  16      435.36      432.39     12.26 o 
  -3   1  16       58.91       59.02      5.86 o 
  -2   1  16        2.81        0.37      4.96 o 
 -11   2  16       49.48       56.61      6.87 o 
 -10   2  16      938.48      934.62     26.69 o 
  -9   2  16       62.51       59.24      7.37 o 
  -8   2  16      204.94      228.80      9.05 o 
  -7   2  16      870.55      857.80     20.87 o 
  -6   2  16      178.97      179.36      8.43 o 
  -5   2  16      339.48      332.33     12.45 o 
  -4   2  16      474.23      520.33     13.31 o 
  -3   2  16      334.66      323.53     11.22 o 
  -2   2  16      648.52      635.90     15.25 o 
 -11   3  16      554.06      617.18     14.55 o 
 -10   3  16      247.67      235.49      9.45 o 
  -9   3  16      643.99      637.06     14.25 o 
  -8   3  16      689.73      673.87     16.43 o 
  -7   3  16      147.34      149.39      6.65 o 
  -6   3  16      208.09      225.08      6.96 o 
  -5   3  16        5.60        1.38      3.71 o 
  -4   3  16        2.75        8.44      4.38 o 
  -3   3  16     1053.40     1014.97     23.59 o 
  -2   3  16        3.85        2.66      5.59 o 
 -10   4  16      471.29      496.94     13.10 o 
  -9   4  16     1089.70     1103.60     19.70 o 
  -8   4  16      227.44      241.62      9.54 o 
  -7   4  16      673.88      680.86     18.45 o 
  -6   4  16        2.35        0.00      4.10 o 
  -5   4  16      664.19      657.28     12.80 o 
  -4   4  16       93.98      111.04      5.04 o 
  -3   4  16        5.57        6.51      4.00 o 
  -2   4  16      484.23      496.81     13.68 o 
 -10   5  16        2.32        6.20      5.85 o 
  -9   5  16       13.13        9.55      5.68 o 
  -8   5  16      383.58      360.06     14.11 o 
  -7   5  16       14.15       12.50      4.14 o 
  -6   5  16      200.30      214.10      7.74 o 
  -5   5  16        7.29        9.97      3.61 o 
  -4   5  16      154.12      161.53      6.29 o 
  -3   5  16      380.14      394.02      9.87 o 
  -2   5  16        0.59        7.00      5.12 o 
 -10   6  16      327.56      332.79     11.70 o 
  -9   6  16      122.06      127.76      6.72 o 
  -8   6  16      263.39      282.41     13.18 o 
  -7   6  16      684.95      721.57     15.94 o 
  -6   6  16       26.34       24.49      4.04 o 
  -5   6  16      720.00      709.69     11.00 o 
  -4   6  16      134.25      145.86      6.29 o 
  -3   6  16       39.78       38.34      4.91 o 
  -9   7  16      246.81      259.91      9.66 o 
  -8   7  16      261.15      283.11      8.97 o 
  -7   7  16        0.37        0.00      4.56 o 
  -6   7  16      817.81      806.53     14.35 o 
  -5   7  16        1.69        0.00      4.13 o 
  -4   7  16       30.16       33.60      4.87 o 
  -3   7  16      179.75      183.23      7.94 o 
  -9   8  16      137.22      141.83      7.42 o 
  -8   8  16       21.71       27.87      4.69 o 
  -7   8  16      502.57      550.97     10.98 o 
  -6   8  16       80.47       84.51      5.73 o 
  -5   8  16      534.97      540.09     12.29 o 
  -4   8  16      329.05      334.20      9.03 o 
  -7   9  16       18.24       17.45      4.25 o 
  -6   9  16      457.05      469.61     12.06 o 
  -5   9  16      129.94      117.44      6.33 o 
 -10   1  17        1.21        0.00      5.48 o 
  -9   1  17        3.10        0.00      6.66 o 
  -8   1  17      163.28      158.92     21.59 o 
  -7   1  17       42.02       29.44      7.10 o 
  -6   1  17       19.59       15.46      6.64 o 
  -5   1  17       10.28        7.11      5.50 o 
  -4   1  17        6.82        3.73      5.58 o 
  -3   1  17      153.24      164.99      7.92 o 
 -10   2  17        0.70        0.00      5.51 o 
  -9   2  17      192.39      198.72      8.91 o 
  -8   2  17        3.58        1.28      5.21 o 
  -7   2  17       15.32       19.07      6.78 o 
  -6   2  17       69.97       67.17      6.83 o 
  -5   2  17      132.58      133.11      8.06 o 
  -4   2  17        0.25        0.00      5.16 o 
  -3   2  17       36.41       36.81      6.53 o 
 -10   3  17       56.92       59.66      7.03 o 
  -9   3  17        5.56       10.57      5.59 o 
  -8   3  17       26.99       22.79      5.80 o 
  -7   3  17        3.36        6.84      4.54 o 
  -6   3  17      109.06      115.83      6.56 o 
  -5   3  17       32.97       44.84      9.32 o 
  -4   3  17       16.77       20.61      5.94 o 
  -3   3  17        0.01        0.00      5.49 o 
 -10   4  17      309.02      334.90     13.89 o 
  -9   4  17       54.85       41.55      6.52 o 
  -8   4  17        0.60        8.44      5.51 o 
  -7   4  17       27.28       26.10      5.11 o 
  -6   4  17        8.35        3.68      4.13 o 
  -5   4  17       14.80       14.24      4.63 o 
  -4   4  17        9.03        4.80      5.64 o 
  -9   5  17        0.57        3.84      5.84 o 
  -8   5  17       16.76       10.89      5.07 o 
  -7   5  17       54.94       54.30      5.88 o 
  -6   5  17       28.34       34.20      4.79 o 
  -5   5  17       22.84       19.40      4.56 o 
  -4   5  17       19.20       16.79      4.64 o 
  -9   6  17        9.67        0.56      5.80 o 
  -8   6  17       40.89       40.14      6.51 o 
  -7   6  17       22.49       20.56      5.35 o 
  -6   6  17       25.05       14.18      4.58 o 
  -5   6  17       23.53       15.76      4.77 o 
  -4   6  17       12.76       13.77      4.55 o 
  -8   7  17        7.48        0.00      7.23 o 
  -7   7  17       30.96       25.82      5.24 o 
  -6   7  17        1.14        0.00      4.49 o 
  -5   7  17       44.11       32.85      5.03 o 
 -10   0  18       30.13       25.53     11.71 o 
  -9   0  18       65.50       80.58     12.93 o 
  -8   0  18      175.50      194.41     15.94 o 
  -7   0  18       12.82        3.01      9.51 o 
  -6   0  18      442.82      440.93     22.44 o 
  -5   0  18        4.73       13.66      9.92 o 
  -9   1  18      169.39      193.54     11.50 o 
  -8   1  18        2.42        0.00      6.70 o 
  -7   1  18      192.14      193.87     22.24 o 
  -6   1  18      544.08      502.01     16.70 o 
  -5   1  18      283.14      279.98     11.07 o 
  -9   2  18      524.01      544.95     17.42 o 
  -8   2  18      273.47      284.04     13.42 o 
  -7   2  18       17.41       27.71      7.65 o 
  -6   2  18      109.18      119.18      8.15 o 
  -5   2  18       28.78       30.96      7.34 o 
  -9   3  18      245.25      282.75     10.89 o 
  -8   3  18      133.92      142.59     22.16 o 
  -7   3  18      669.23      670.32     19.26 o 
  -6   3  18      114.13      127.79      9.59 o 
  -5   3  18      131.84      120.45      8.37 o 
  -9   4  18      251.11      268.95     10.54 o 
  -8   4  18      532.10      525.41     13.99 o 
  -7   4  18      144.58      129.05     10.30 o 
  -6   4  18      120.92      124.96      7.07 o 
  -8   5  18      290.66      277.53     11.12 o 
  -7   5  18      451.54      500.73     19.93 o 
  -6   5  18       36.46       35.58      5.13 o 
                                                 
